# Supplementary material for: Data-driven predictions of complex organic mixture permeation in polymer membranes
Source: Nat Commun. 2023 Aug 15;14:4931. doi: 10.1038/s41467-023-40257-2 (PMC10427679; doi:10.1038/s41467-023-40257-2)
Supplement: Supplementary file 3 — Source Data [file 41467_2023_40257_MOESM3_ESM.xlsx]

## Sheet: Figure 2a
Figure 2a
training set					test set
measure diffusivities	predicted diffusivities	errors in predicted diffusivities			measure diffusivities	predicted diffusivities	errors in predicted diffusivities
2.47999e-07	2.85342e-07	8.97005e-08			8.82999e-10	1.12349e-09	2.59634e-10
6.34995e-07	7.78746e-07	2.1815e-07			1.90999e-07	1.63191e-07	9.74127e-08
8.60003e-07	8.93616e-07	2.89807e-07			6.72001e-08	1.07495e-07	2.9152e-08
5.91998e-08	6.68725e-08	1.83079e-08			2.98999e-12	5.23563e-12	2.13985e-12
4.58005e-06	6.19057e-06	1.10031e-06			7.41993e-09	1.00617e-08	3.80075e-09
4.13e-07	3.23868e-07	8.35312e-08			1.17999e-07	1.66306e-08	7.83576e-09
4.90004e-10	7.19427e-10	3.79427e-10			1.38e-09	9.50962e-10	3.96387e-10
3.26002e-08	3.40668e-08	1.07086e-08			8.27009e-08	7.7851e-08	2.26268e-08
4.97004e-08	6.12603e-08	1.92108e-08			5.16e-14	2.13166e-13	1.37449e-13
2.35001e-07	1.17322e-07	6.22378e-08			4.25001e-07	4.3244e-07	1.11887e-07
2.27002e-11	2.70641e-11	1.10083e-11			6.21999e-08	4.82028e-08	1.24624e-08
8.62005e-09	3.8317e-08	1.42351e-08			7.09006e-08	7.43173e-08	3.03642e-08
5.86003e-10	8.50981e-10	2.1736e-10			3.42003e-08	3.05994e-08	1.09132e-08
3.71997e-06	2.40723e-06	5.71494e-07			4.37996e-07	2.41245e-07	6.73649e-08
5.89997e-07	5.5814e-07	2.05168e-07			4.15002e-07	2.50093e-07	6.8767e-08
1.78e-09	2.24539e-09	7.60824e-10			9.97999e-08	1.55376e-07	5.36929e-08
2.72998e-09	4.61452e-09	1.38684e-09			6.49995e-07	4.26802e-07	4.20679e-07
6.1e-08	5.41477e-08	1.45828e-08			9.25998e-09	1.8079e-08	1.09699e-08
1.40001e-07	7.95512e-08	2.00604e-08			1.40001e-08	6.92044e-08	3.36044e-08
2.01002e-06	1.78934e-06	4.90216e-07			1.21001e-05	7.29939e-06	1.22336e-06
1.25e-09	1.84926e-09	7.47669e-10			1.09999e-07	1.28832e-07	4.75321e-08
1.13999e-10	2.53381e-10	7.92168e-11			9.40005e-07	1.0535e-06	2.65274e-07
3.55001e-09	5.13119e-09	1.7566e-09			3.87998e-10	3.89091e-10	1.15558e-10
1.13e-17	4.18314e-15	4.18252e-15			2.04998e-11	1.85429e-11	7.14274e-12
1.24e-09	5.38906e-09	1.92081e-09			2.69998e-07	1.48614e-07	7.62451e-08
6.59007e-06	5.67257e-06	1.0527e-06			9.68992e-07	5.34244e-07	1.96491e-07
1.24e-07	7.67293e-08	2.21761e-08			5.69994e-08	5.0251e-08	1.66881e-08
1.65341e-08	4.64791e-08	2.1579e-08			1.51001e-11	2.34081e-11	8.572e-12
2e-12	3.02537e-12	1.69145e-12			2.43002e-07	3.1678e-07	7.18174e-08
2.27997e-06	3.07727e-06	7.80439e-07			8.99995e-07	9.2898e-07	2.9959e-07
6.65994e-06	5.31831e-06	1.02404e-06			8.03008e-10	8.87552e-10	2.29182e-10
1e-09	9.63272e-10	5.0755e-10			1.41e-08	1.75525e-08	7.24108e-09
4.42996e-08	5.23383e-08	1.63923e-08			5e-08	1.22797e-08	7.79689e-09
1.62002e-08	1.49176e-08	3.82762e-09			1.91999e-07	1.92615e-07	4.559e-08
9.80009e-07	1.04652e-06	2.64984e-07			2.73861e-09	3.70985e-09	1.46229e-09
8.91005e-08	9.17293e-08	6.0238e-08			5.77006e-08	4.26735e-08	1.61323e-08
4.98999e-13	4.52499e-13	1.80073e-13			7.32993e-09	7.18265e-09	1.64469e-09
1.84999e-11	2.07666e-11	5.99053e-12			2.87998e-07	3.40669e-08	2.2698e-08
2.39999e-11	1.46761e-11	8.80781e-12			9.69996e-09	3.63081e-07	2.22625e-07
3.17001e-08	8.93972e-08	3.97574e-08			3.09999e-07	3.54523e-07	1.53122e-07
2.90998e-09	7.11571e-09	3.16232e-09			2.39001e-12	8.90521e-12	2.76745e-12
9.3901e-08	8.68443e-08	2.65523e-08			9.76e-10	9.00365e-10	2.32452e-10
3.01002e-10	2.10748e-10	7.20786e-11			1.38998e-07	8.07026e-08	2.04134e-08
7.00003e-09	6.85967e-09	3.81416e-09			4.97004e-08	8.96259e-08	5.98531e-08
5.16999e-06	4.82932e-06	7.20382e-07			1.7e-06	2.44141e-06	8.1178e-07
1.71002e-13	3.3298e-13	1.72286e-13			2.65003e-07	2.35454e-07	1.0016e-07
1.59001e-07	1.63804e-07	4.37403e-08			6.17007e-08	5.18618e-08	1.74616e-08
6.45996e-06	4.07138e-06	8.85862e-07			1.6e-06	1.28443e-06	4.19725e-07
6.88002e-09	6.48114e-09	2.23231e-09			9.90011e-10	9.02869e-10	2.33293e-10
9.96002e-10	1.36203e-09	1.25513e-09			1.42001e-09	1.45981e-09	4.83089e-10
1.19001e-08	1.52479e-08	4.4532e-09			1.01e-10	3.30101e-10	2.21811e-10
2.81002e-06	1.78984e-06	4.44196e-07			7.00003e-07	7.05445e-07	2.40052e-07
4.64997e-13	7.17886e-13	3.78971e-13			3.2e-09	2.53498e-10	1.85518e-10
2e-10	2.10384e-10	7.198e-11			3.07001e-08	2.84101e-08	1.16507e-08
4.72999e-06	7.51747e-06	1.92466e-06			4.41001e-07	5.28823e-07	1.5179e-07
6.23993e-08	6.59239e-08	2.02866e-08			5.33003e-08	4.75104e-08	6.98004e-09
3.39e-07	1.26501e-06	2.61223e-07			6.06052e-08	2.59671e-08	2.23265e-08
1.19001e-07	2.49865e-07	6.87309e-08			4.76365e-07	1.48328e-07	7.78972e-08
5.45997e-09	6.86313e-09	2.19858e-09			4.7434e-06	4.15936e-06	5.62361e-07
2.65003e-11	2.36675e-11	1.26537e-11			7.69999e-14	2.07969e-14	8.46076e-15
1.06999e-06	1.25734e-06	1.06529e-06			3.79997e-10	5.36789e-10	1.19689e-10
6.12999e-09	5.2949e-09	1.72612e-09			6.81993e-07	7.98954e-07	2.47524e-07
1.57e-08	1.79018e-08	1.09544e-08			1.41e-08	1.38844e-08	3.88943e-09
3.45001e-06	3.48194e-06	6.16704e-07			2.21998e-07	1.5052e-07	8.61806e-08
2.1e-08	2.46885e-08	1.03068e-08			2.49e-08	9.73301e-08	5.76658e-08
4.41998e-07	6.02787e-07	1.17375e-07			9.82992e-08	1.11356e-07	2.93134e-08
1.09001e-07	1.14223e-07	3.82529e-08			9.11003e-13	1.79286e-12	7.2818e-13
1.03001e-07	1.13166e-07	3.21424e-08			3.36001e-09	1.1211e-08	4.93332e-09
1.74e-08	2.35991e-08	6.68186e-09			2.69998e-07	5.5761e-08	1.88701e-08
5.41003e-07	5.31747e-07	1.14964e-07			1.79999e-06	2.54586e-06	5.90169e-07
1.85999e-08	2.33366e-08	5.75982e-09			1.38998e-07	5.18458e-08	1.28938e-08
5.19996e-08	5.02489e-08	2.38497e-08			1.29999e-17	2.01714e-17	1.47892e-17
1.13e-07	5.55928e-08	1.13217e-08			3.14e-09	3.27093e-09	1.14529e-09
7.66002e-11	1.2818e-10	5.31212e-11			3.57998e-12	3.45752e-12	1.4379e-12
3.73999e-07	4.44397e-07	1.26608e-07			1.07303e-06	5.93923e-07	2.38742e-07
7.31004e-10	8.3385e-10	3.10213e-10			3.07999e-10	3.2585e-10	1.8442e-10
7.59994e-09	7.00063e-09	1.73331e-09			8e-10	1.19533e-09	7.80184e-10
8.70001e-07	8.49578e-07	2.73475e-07			6.19998e-08	6.50704e-08	2.00022e-08
6.27004e-08	8.63649e-08	4.04207e-08			6.09004e-13	5.1293e-13	2.21973e-13
2.53e-07	2.91405e-07	1.23884e-07			4.81005e-07	1.04651e-07	2.78262e-08
3.86002e-07	3.87991e-08	1.88231e-08			2.56998e-08	2.82458e-08	9.51314e-09
4.41001e-11	3.06811e-10	1.46786e-10			2.30001e-07	5.47686e-07	2.23466e-07
7.43995e-10	7.62607e-10	2.87709e-10			4.58997e-08	5.05737e-08	1.24451e-08
2.99999e-16	1.10719e-15	8.6732e-16			1.67001e-06	1.84095e-06	4.83664e-07
7.53182e-08	8.13488e-08	2.74064e-08			2.5e-09	7.19546e-09	1.64652e-09
7.03996e-09	7.58191e-09	2.66469e-09			1.84999e-08	1.14052e-08	3.16417e-09
6.4e-08	9.46314e-08	3.79827e-08			1.54e-07	1.47282e-07	4.62265e-08
4.18996e-07	4.51825e-07	1.48352e-07			5.46462e-08	6.34325e-08	1.94247e-08
1.55998e-07	3.27448e-07	2.121e-07			2.50196e-08	6.97556e-08	3.29537e-08
5.34995e-08	6.45296e-08	2.23084e-08			4.92006e-08	6.0387e-08	1.4694e-08
7.00003e-08	7.98516e-08	2.03443e-08			1.38998e-07	1.62115e-07	9.72548e-08
9.3901e-07	2.15084e-07	6.34768e-08			1.67001e-06	1.75787e-06	5.24256e-07
8.05008e-08	3.08573e-07	7.9792e-08			1.89998e-09	2.08414e-09	6.85419e-10
7.58997e-07	3.08133e-07	1.5999e-07			8.26e-09	1.48293e-08	4.24552e-09
6.69993e-14	1.72494e-13	7.75805e-14			2e-08	1.55796e-08	9.43364e-09
1.89998e-10	4.28959e-10	1.50629e-10			6.04004e-08	6.96005e-08	1.8144e-08
2.09002e-06	2.08147e-06	5.71978e-07			3.32997e-08	2.70008e-08	1.41426e-08
1.03999e-07	8.11182e-08	2.394e-08			1.29e-07	2.34089e-07	6.46353e-08
5.69994e-08	5.5761e-08	2.88623e-08			8.91005e-08	1.73485e-07	5.79081e-08
3.81997e-07	3.89472e-07	1.13935e-07			7.00003e-12	4.59158e-12	4.30494e-12
2.94999e-07	3.50319e-07	1.40555e-07			6.60998e-07	1.19561e-06	7.41389e-07
1.89998e-07	1.66542e-07	6.31732e-08			2.43002e-06	2.48382e-06	6.6734e-07
3.34996e-07	3.68731e-08	1.26605e-08			1.66001e-06	2.02732e-06	4.93087e-07
5.91003e-08	4.70312e-08	1.16974e-08			4.84005e-09	8.01656e-09	3.25334e-09
2.07998e-07	1.95642e-07	6.24061e-08			2.63003e-08	1.78257e-08	6.13829e-09
1.13999e-08	1.20115e-08	4.53442e-09			1.64999e-10	2.62435e-10	8.16218e-11
5.85006e-07	2.43805e-06	5.77804e-07			8.99995e-11	5.86871e-12	2.00157e-12
9.78994e-08	5.06335e-08	1.06933e-08			6.96996e-10	1.19934e-09	3.83982e-10
1.33999e-10	5.95878e-11	4.00399e-11			1.09001e-08	1.36575e-08	5.78808e-09
1.05e-07	7.44364e-08	1.8285e-08			3.89996e-14	3.00091e-14	1.27197e-14
8.01992e-08	8.90632e-08	2.84022e-08			2.04e-09	1.69757e-09	8.1976e-10
1.41e-07	1.33692e-07	3.97958e-08			7.73998e-09	4.89649e-09	1.81919e-09
6.1e-10	9.09218e-10	2.36242e-10			2.52e-06	8.59907e-07	3.65358e-07
5.60996e-11	7.01138e-11	4.19306e-11			1.88001e-07	6.24412e-08	1.66576e-08
8.24992e-08	8.98253e-08	2.32428e-08			7.16209e-07	5.56497e-07	2.24213e-07
9.29994e-08	1.18248e-07	4.26311e-08			9.93002e-10	9.80486e-10	5.82158e-10
8.86993e-13	2.49147e-12	1.01872e-12			9.32996e-10	1.1693e-09	4.95994e-10
5.71005e-07	6.1841e-07	1.7997e-07			2.78997e-11	2.99582e-11	1.26703e-11
1.58001e-06	2.32271e-06	2.10429e-06			1.96002e-06	1.68908e-06	4.64296e-07
9.81997e-10	8.96832e-10	2.31482e-10			1.55998e-06	1.36496e-06	3.07363e-07
1.61002e-08	1.40671e-08	5.26954e-09			4.15997e-09	5.65987e-09	2.51103e-09
1.29999e-11	8.40701e-12	4.89141e-12			3.69999e-08	4.40157e-07	3.1221e-07
2.04e-11	2.8476e-11	1.19248e-11			2.09002e-09	1.12897e-08	4.81231e-09
1.06001e-07	8.93526e-08	2.71941e-08			3.29997e-11	1.20665e-11	8.86205e-12
4.49997e-09	5.34836e-09	1.54419e-09			1.25e-06	1.66543e-06	6.40678e-07
6.62995e-07	1.08123e-06	3.88269e-07			2.41002e-09	3.79835e-09	1.61879e-09
3.24034e-09	4.06623e-09	1.46931e-09			7.29995e-08	2.07091e-07	8.80981e-08
1.24e-10	2.32306e-10	7.60557e-11			1.36e-06	1.56808e-06	4.21673e-07
4.34e-10	5.591e-10	1.96114e-10			2.01999e-06	1.90765e-06	5.2259e-07
1.25e-07	1.69831e-07	5.97255e-08			5.99998e-09	9.73875e-10	4.595e-10
6.92006e-08	7.11579e-08	2.73543e-08			1.43001e-12	2.16709e-12	1.04243e-12
1.75999e-07	1.93472e-07	5.95164e-08			2.83002e-06	2.47269e-06	1.68689e-06
7.92009e-08	1.14948e-07	2.93503e-08			4.84998e-07	3.40507e-07	1.37925e-07
7.17001e-08	7.41392e-08	2.64983e-08			1.98999e-09	7.20874e-09	1.66057e-09
3.69999e-06	5.36454e-06	1.02913e-06			4.14e-08	4.02241e-08	1.32212e-08
4.98999e-12	5.98098e-12	2.31619e-12			9.25998e-12	2.02334e-11	7.87909e-12
6.50999e-08	6.07194e-08	2.1647e-08			1.23001e-07	1.88343e-07	5.04381e-08
8.01992e-07	4.59511e-07	2.0518e-07			1.59001e-06	1.38855e-06	4.20744e-07
1.7e-07	2.049e-07	7.30074e-08			1.37e-07	2.2438e-07	9.28179e-08
7.87662e-10	5.63649e-10	2.22039e-10			4.90998e-10	9.4863e-11	8.72915e-11
2.52e-06	2.71308e-06	6.90061e-07			2.34002e-07	3.18525e-07	9.47409e-08
2.55e-08	2.58073e-08	6.71936e-09			3.15e-07	2.08309e-07	6.87553e-08
1.09001e-06	1.3309e-06	2.86922e-07			5.47999e-13	6.43131e-13	2.48982e-13
1.90695e-06	1.36537e-06	6.68723e-07			3.09001e-10	8.6525e-10	3.6089e-10
1.49001e-07	6.32086e-08	2.23296e-08			1.81999e-05	7.6718e-06	1.36324e-06
3.79001e-08	5.0981e-08	1.25873e-08			4.13e-09	3.20658e-09	1.2138e-09
9.1601e-08	7.67381e-08	2.21787e-08			4.18996e-07	2.28607e-07	6.54487e-08
6.49995e-10	7.00043e-10	2.67967e-10			1.40001e-07	9.41119e-08	2.45742e-08
4.08e-10	4.47972e-10	2.59664e-10			5.87003e-08	1.43649e-07	5.12236e-08
3.4641e-09	4.40636e-09	1.66883e-09			1.81999e-06	6.48582e-06	6.41983e-06
8.90287e-07	7.71323e-07	3.58161e-07			1.96002e-07	2.57625e-07	8.5482e-08
7.63994e-11	7.43451e-11	3.79007e-11			7.49998e-12	7.96727e-12	2.46071e-12
1.37e-07	1.20892e-07	3.85048e-08			3.46003e-06	3.13303e-06	8.34132e-07
2.65003e-09	7.16474e-09	1.64575e-09			1.76999e-07	1.84213e-07	1.05048e-07
1.96002e-08	6.02597e-09	1.79247e-09			3.679e-06	3.42886e-06	6.05926e-07
3.05999e-06	3.0406e-06	7.96824e-07			1e-11	1.16381e-11	8.07704e-12
1.78e-07	2.86388e-07	7.57631e-08			4.03005e-07	3.80809e-07	8.54097e-08
9.40005e-09	1.21567e-08	4.79293e-09			1.21001e-08	1.37776e-08	3.76488e-09
1.31e-07	1.36635e-07	6.00134e-08			1.34999e-07	1.2894e-07	3.29314e-08
3.45001e-12	9.26582e-12	5.38628e-12			3.3233e-07	1.08654e-06	6.54385e-07
5.19003e-09	5.71025e-09	1.29607e-09			2.42003e-07	2.16723e-07	6.63572e-08
1.43999e-13	3.23005e-13	1.40837e-13			2.59e-08	4.10343e-08	1.348e-08
3.42003e-08	4.41376e-08	9.77867e-09			8.37992e-09	7.56991e-09	2.56034e-09
1.38e-07	8.01313e-08	2.02378e-08			4.89587e-10	4.96767e-10	1.69426e-10
7.38006e-06	4.68452e-06	9.51334e-07			5.81005e-08	6.20966e-08	1.89547e-08
4.39997e-10	7.25585e-10	2.42493e-10			2.10999e-13	1.74142e-09	1.67381e-09
1.09001e-08	1.1312e-08	3.10655e-09			4.05005e-08	6.29602e-08	1.53215e-08
2.5e-10	5.55351e-10	2.22936e-10			1.91999e-08	2.01643e-08	8.31967e-09
2.30001e-10	2.489e-10	7.75675e-11			4.49004e-08	5.52787e-08	1.4625e-08
1.66001e-07	1.55054e-07	9.60995e-08			7.00438e-07	7.67717e-07	2.98731e-07
6.90001e-08	7.30804e-08	1.32433e-08			7.92009e-08	9.76723e-08	3.03778e-08
1.24e-10	2.21622e-10	7.45741e-11			6.80002e-08	4.18413e-08	2.17152e-08
6.14002e-08	7.95864e-08	2.0287e-08			1.05e-08	3.01073e-08	1.38762e-08
7.14003e-10	1.33826e-09	4.23307e-10			2.13e-07	1.31753e-07	5.26252e-08
2.69998e-17	8.68254e-17	7.17041e-17			5.49997e-09	8.10235e-09	2.59706e-09
6.02005e-10	8.81482e-10	2.27539e-10			2.90001e-14	2.03979e-11	1.44615e-11
2e-13	2.70898e-13	1.30856e-13			1.72001e-10	2.39522e-10	1.18665e-10
7.45006e-10	9.00262e-10	2.32425e-10			1.54999e-07	1.48399e-07	3.16701e-08
7.14151e-08	6.9279e-08	2.07122e-08			6.49995e-08	4.74427e-08	1.19523e-08
2.24999e-06	2.04309e-06	5.51152e-07			8.79995e-09	8.94554e-09	2.25193e-09
4.15002e-09	4.76189e-09	1.41046e-09			4.64002e-13	5.78527e-13	3.08057e-13
2.1e-12	5.17109e-12	2.77165e-12			1.79999e-08	3.1923e-09	1.59686e-09
1.59001e-08	4.99259e-08	1.06822e-08			2.32001e-07	1.00185e-07	2.64544e-08
8.24992e-08	7.86599e-08	3.0766e-08			7.92994e-11	3.58853e-10	1.66995e-10
3.2e-06	3.11186e-06	7.65091e-07			6.55994e-09	7.5432e-11	7.51941e-11
3.24997e-07	3.8162e-07	1.04843e-07			3.38003e-08	6.03291e-09	2.23014e-09
4.74996e-07	5.50397e-07	1.9929e-07			9.25998e-12	2.91218e-11	1.52043e-11
3.49004e-10	5.4764e-10	1.83314e-10			1.23001e-07	1.9319e-07	5.59536e-08
5.81996e-08	7.84881e-08	4.08887e-08			1.54e-06	6.13335e-07	2.23096e-07
7.53998e-09	8.64588e-09	2.9022e-09			2.99999e-08	3.41975e-08	1.04729e-08
5.75997e-06	5.42854e-06	1.03514e-06			1.7e-08	4.54885e-08	1.83291e-08
4.15997e-08	3.77001e-08	1.01629e-08			8.54004e-07	3.8487e-07	1.36637e-07
1.67001e-07	5.79248e-08	1.50394e-08			6.07002e-09	8.43015e-08	4.49156e-08
7.10003e-08	8.38267e-08	3.01458e-08			5.13996e-06	5.23279e-06	1.01232e-06
4.74002e-07	1.62014e-07	5.79546e-08			2.90998e-06	2.77539e-06	7.31486e-07
1.79999e-10	2.13451e-10	1.11741e-10			1.26999e-13	1.56558e-13	8.07106e-14
5.33003e-06	3.45605e-06	7.78236e-07			8.19993e-10	1.13608e-09	4.98403e-10
2.24001e-06	2.09691e-06	7.35655e-07			1.40001e-06	1.35659e-06	3.57603e-07
1.38e-10	2.91304e-10	1.62731e-10			4.57004e-08	5.93949e-08	1.53445e-08
2.13998e-06	2.44864e-06	5.79942e-07			3.36001e-09	1.27006e-08	4.54702e-09
4.03999e-11	7.25551e-11	2.48384e-11			1.19001e-07	3.13886e-08	2.06242e-08
4.29003e-08	5.28908e-08	2.14727e-08			8.75004e-06	5.63731e-06	1.05969e-06
1.89998e-08	2.08707e-08	8.20701e-09			3.09001e-08	5.0938e-08	1.33915e-08
4.45e-07	4.13643e-07	1.61585e-07			3.37e-09	2.02494e-08	1.1202e-08
1.06999e-07	8.36448e-08	2.13215e-08			6.23003e-10	9.80262e-10	3.57073e-10
3.31002e-09	4.56973e-09	1.5084e-09
3.79001e-08	5.06479e-08	1.35883e-08
2.67997e-08	2.97192e-08	8.2394e-09
2.27002e-08	2.24937e-08	8.72758e-09
4.08997e-08	5.01465e-08	7.24528e-09
2.89001e-09	4.49467e-09	1.73593e-09
2.53e-08	2.9754e-08	1.3376e-08
1.29149e-06	1.51333e-06	5.47771e-07
7.93999e-10	9.79192e-10	2.17604e-10
1.03001e-06	1.13824e-06	3.96337e-07
1.43999e-07	1.32007e-07	4.3793e-08
5.89997e-08	7.35539e-08	1.90309e-08
2.15998e-09	1.40057e-09	5.77762e-10
6.52004e-10	8.4854e-10	2.16608e-10
2.67997e-08	6.59474e-08	2.27866e-08
5.29005e-13	8.73751e-13	3.36707e-13
9.93002e-07	1.10221e-06	3.70005e-07
3.63003e-09	5.01541e-09	1.48439e-09
3.05e-12	2.88172e-12	1.22145e-12
5.25001e-07	3.56337e-07	1.37485e-07
6.46994e-07	6.57381e-07	1.73655e-07
1.17999e-07	2.15353e-07	6.45776e-08
7.52004e-09	7.14804e-09	1.64846e-09
6.60998e-08	1.15832e-07	2.63159e-08
1.96002e-09	2.83254e-09	9.72335e-10
1.78e-07	1.80209e-07	7.19762e-08
9.22996e-12	1.97674e-11	8.88432e-12
7.00003e-09	1.02515e-08	6.89121e-09
1.03538e-12	1.53085e-12	5.77969e-13
1.24e-08	1.37997e-08	3.83993e-09
5.99998e-10	5.84422e-10	3.28681e-10
3.03997e-06	3.2157e-06	7.04969e-07
3.09001e-06	3.04825e-06	7.60652e-07
3.09999e-06	3.08111e-06	7.78557e-07
1.06001e-07	1.04554e-07	2.89489e-08
2.46003e-07	2.83072e-07	8.6016e-08
3.61002e-06	4.06469e-06	3.34431e-06
6.78e-06	5.01115e-06	9.69112e-07
1.5e-08	1.70578e-08	4.62124e-09
6.84999e-08	4.83114e-08	1.22743e-08
7.97003e-08	1.01683e-07	2.21311e-08
9.94993e-15	4.42491e-14	3.91248e-14
2.90998e-09	2.95439e-09	1.27094e-09
1.17999e-09	2.22329e-09	1.34393e-09
7.19002e-09	9.39396e-09	2.5528e-09
6.85993e-11	7.2322e-11	3.29299e-11
3.38003e-07	2.46655e-07	6.7186e-08
4.62999e-14	7.0682e-14	2.83236e-14
4.94003e-08	4.28223e-08	2.06918e-08
5.26041e-07	5.17901e-07	2.35576e-07
1.58001e-11	1.76321e-11	5.85554e-12
1.85999e-08	2.8718e-08	8.75342e-09
2.07998e-07	2.17057e-07	6.59971e-08
2.80001e-10	5.16147e-10	2.44197e-10
9.72994e-08	1.01547e-07	3.52229e-08
1.01876e-06	1.10235e-06	3.01276e-07
3.77998e-09	4.6249e-09	1.97853e-09
4e-09	4.08537e-09	1.65183e-09
3.51998e-09	3.1755e-09	9.80828e-10
6.44006e-08	8.50665e-08	2.17627e-08
1.15001e-07	8.13905e-08	2.06259e-08
3.16002e-07	3.32988e-07	8.27405e-08
2.59e-08	3.60242e-08	1.17111e-08
3.26002e-08	4.22044e-08	1.39068e-08
1.10999e-13	1.59085e-13	8.78769e-14
6.97734e-09	2.09619e-08	1.57773e-08
2.99999e-08	5.51402e-08	1.83163e-08
6.11998e-10	6.41668e-10	2.28193e-10
5.10999e-08	8.8903e-08	6.90653e-08
1.89998e-08	1.3753e-08	4.59461e-09
2.19999e-09	3.29584e-09	1.18366e-09
4.47003e-08	4.87323e-08	1.19245e-08
5.01003e-09	7.86601e-09	2.6253e-09
9.08009e-08	1.44574e-07	5.14141e-08
2.61e-06	2.79413e-06	6.75234e-07
6.27004e-12	7.00403e-12	2.32658e-12
1.76999e-06	2.13824e-06	4.01324e-07
1.06001e-05	5.33743e-06	1.03742e-06
2.1e-08	1.85173e-08	5.75381e-09
7.69999e-07	8.06999e-07	2.90439e-07
2.72001e-07	3.08159e-07	1.15943e-07
3.42003e-11	3.91852e-11	1.70593e-11
4.58005e-13	4.44647e-13	1.98559e-13
1.2e-07	1.55092e-07	4.62437e-08
2.19999e-14	5.16486e-14	3.83902e-14
4.35001e-08	5.07582e-08	1.25092e-08
1.29e-08	1.43716e-08	3.72058e-09
9.88007e-08	9.83502e-08	3.35271e-08
6.28999e-11	2.24519e-10	8.99516e-11
9.97999e-08	1.4645e-07	5.17982e-08
1.61002e-08	2.10872e-08	1.03873e-08
2.80001e-06	3.91816e-06	9.5926e-07
5.26005e-14	1.77712e-13	1.19482e-13
9.62011e-09	7.65571e-08	3.62873e-08
2.90998e-06	2.88157e-06	7.46366e-07
5e-08	5.80248e-08	1.41657e-08
1.16001e-07	2.41803e-07	6.74541e-08
3.27997e-06	5.15698e-06	9.99602e-07
6.31001e-14	8.17586e-14	3.75853e-14
8.07997e-07	8.17842e-07	2.67909e-07
1.17001e-08	1.6768e-08	7.30718e-09
6.44986e-09	2.43775e-09	1.13596e-09
5.10999e-12	7.31196e-12	3.53355e-12
1.13999e-07	1.07887e-07	3.75248e-08
2.59998e-06	2.67604e-06	5.60795e-07
3.46091e-10	5.01157e-10	1.95116e-10
9.93002e-06	6.35649e-06	1.11505e-06
9.57701e-09	1.79718e-08	1.16321e-08
6.80002e-08	9.68968e-08	3.83478e-08
8.40001e-07	8.46142e-07	2.74044e-07
4.68997e-17	6.35336e-17	4.4041e-17
8.10009e-07	7.80453e-07	2.11155e-07
3.62001e-08	3.86241e-08	1.3859e-08
1.06001e-07	1.05993e-07	3.05599e-08
2.98999e-09	3.78157e-09	1.41995e-09
2.67818e-07	3.13264e-07	1.44414e-07
2.04998e-07	2.88758e-07	8.98506e-08
4.70999e-12	5.85728e-12	2.31306e-12
1.98002e-07	1.90849e-07	6.20865e-08
8.55008e-15	1.29713e-14	6.51005e-15
2.34002e-09	3.19192e-09	9.66513e-10
1.03999e-13	1.43674e-13	5.82515e-14
1.68853e-09	9.19269e-10	2.91803e-10
1.12001e-06	1.19623e-06	3.55476e-07
4.95005e-08	4.16924e-08	1.11874e-08
1.66001e-07	1.5914e-07	4.26412e-08
4.21998e-07	8.22507e-08	3.68022e-08
5.78003e-09	6.65323e-09	1.96801e-09
4.57004e-07	3.82744e-08	2.1377e-08
2.28097e-07	3.02654e-07	1.09168e-07
5.18e-12	7.891e-12	3.01964e-12
3.52996e-08	3.17796e-08	1.10161e-08
2.04e-08	2.04004e-08	7.22572e-09
2.58e-07	2.51488e-07	7.94755e-08
1.94998e-08	2.34517e-08	7.47192e-09
2.35001e-08	2.62507e-08	1.00855e-08
2.37001e-08	5.23791e-08	1.3083e-08
2.90998e-08	5.72206e-08	1.94025e-08
1.37e-10	1.4576e-10	7.2885e-11
3.81224e-08	4.53848e-08	2.24122e-08
2.52e-06	2.47184e-06	5.58285e-07
1.73002e-07	5.66989e-08	1.46078e-08
6.09004e-08	5.94243e-08	2.1627e-08
6.98007e-13	1.13586e-12	6.43445e-13
1.2e-10	1.54344e-10	5.19135e-11
3.29997e-12	3.66964e-12	1.52709e-12
5.50998e-08	7.17901e-08	2.34742e-08
5.68997e-08	6.89872e-08	1.79989e-08
1.51999e-06	5.74792e-07	2.17873e-07
7.59994e-12	1.00872e-11	5.97221e-12
5.83996e-08	6.49916e-08	1.99753e-08
7.19996e-10	9.14812e-10	2.39678e-10
1.06999e-11	1.66963e-11	4.92294e-12
6.77844e-09	1.14909e-08	6.99749e-09
1.26e-14	1.26433e-14	6.13866e-15
1.45001e-08	4.29708e-08	1.67383e-08
2.39001e-09	3.10307e-09	1.0144e-09
1.5e-06	1.49825e-06	3.68947e-07
9.59997e-18	5.22017e-17	4.84637e-17
3.24004e-09	3.07928e-09	1.0551e-09
1.02e-07	1.47611e-07	5.20392e-08
2.63998e-08	7.37794e-08	3.20387e-08
2e-09	3.34003e-09	1.5429e-09
5.1e-08	1.23275e-07	8.81127e-08
1.04882e-08	1.22509e-08	8.70763e-09
1.13999e-07	6.03689e-08	1.58618e-08
1.79999e-08	2.54863e-08	8.89958e-09
1.29999e-13	1.07429e-13	4.07925e-14
2.84997e-09	3.50158e-09	1.05134e-09
3.40001e-14	1.21571e-13	4.7964e-14
2.80001e-09	7.19899e-09	1.67809e-09
1.36e-06	1.41512e-06	3.19524e-07
3.62001e-08	7.30347e-08	1.81034e-08
1.93001e-05	7.50316e-06	1.9843e-06
4.78002e-09	5.37973e-09	2.132e-09
7.48997e-11	8.8693e-11	4.44382e-11
1.54999e-10	1.94527e-10	6.00274e-11
6.58006e-06	5.75158e-06	1.05956e-06
2.66999e-07	2.21792e-07	7.65269e-08
9.90011e-10	8.98651e-10	2.31952e-10
5.72994e-08	6.32902e-08	1.93745e-08
3.71997e-11	3.97961e-11	1.52631e-11
1.51433e-06	1.57704e-06	8.81059e-07
1e-08	1.04698e-08	2.25736e-09
8.19993e-09	6.70538e-09	1.73088e-09
3.16002e-12	5.42978e-12	2.46536e-12
3.44001e-08	2.93592e-08	9.00095e-09
3.40997e-09	3.80214e-09	1.13528e-09
3.51002e-08	1.77569e-08	5.21513e-09
8.40001e-08	8.37705e-08	2.43878e-08
2.86003e-09	3.42001e-08	1.32329e-08
4.68997e-06	4.24468e-06	1.14533e-06
8.99995e-09	4.80708e-09	1.98714e-09
1.67001e-13	3.06312e-13	2.06927e-13
3.12997e-08	5.12752e-08	1.26909e-08
6.92006e-09	1.0433e-08	3.08431e-09
5.91998e-09	7.20514e-09	1.65173e-09
1.17001e-07	1.2746e-07	4.13782e-08
2.12002e-06	2.49053e-06	4.93614e-07
6.4e-08	6.03141e-08	1.59236e-08
5.78003e-12	9.20793e-12	2.83411e-12
2.18002e-07	1.45619e-07	5.16275e-08
1.81999e-08	2.23557e-08	7.02962e-09
5.03002e-10	7.02557e-10	3.47711e-10
4.58997e-08	4.73288e-08	1.56856e-08
1.33999e-07	1.24035e-07	3.2853e-08
1.09999e-05	6.88866e-06	1.17533e-06
2.13e-06	2.22834e-06	6.1992e-07
2.99999e-07	2.89368e-07	8.98599e-08
2.19999e-08	3.27529e-08	9.74327e-09
4.60002e-07	4.89819e-07	1.90558e-07
1.29999e-08	1.41388e-08	1.123e-08
1.89998e-11	2.14744e-11	7.58059e-12
1.29999e-08	2.12124e-07	6.30578e-08
2.07e-08	4.48241e-08	1.6009e-08
3.58138e-08	4.18864e-08	1.43555e-08
2.35001e-09	7.14415e-09	1.64912e-09
1.21001e-08	1.59916e-08	4.74507e-09
7.05001e-09	7.03518e-09	2.30704e-09
1.03001e-07	9.91598e-08	2.91353e-08
2e-07	1.88358e-07	1.0745e-07
1.54e-07	1.70457e-07	6.14534e-08
9.62011e-11	3.81626e-10	3.44346e-10
5.55994e-14	7.98801e-14	3.21668e-14
1.10999e-12	2.01745e-12	1.13081e-12
3.97997e-11	3.43201e-11	1.85731e-11
9.69996e-09	1.29416e-08	4.39723e-09
1.09001e-07	2.22665e-07	1.51299e-07
3.36001e-09	3.72849e-08	1.31197e-08
3.05e-07	9.22689e-08	7.30985e-08
3.38003e-07	2.61285e-07	7.23723e-08
7.90005e-09	1.98897e-08	1.50991e-08
2.27997e-06	2.11427e-06	5.75407e-07
1.5e-09	1.91522e-09	6.61758e-10
8.58994e-08	9.6983e-08	3.97364e-08
1.47999e-13	1.41331e-13	5.7397e-14
1.45001e-05	7.506e-06	1.22975e-06
1.28e-07	1.71796e-07	6.29079e-08
2.65003e-06	2.63464e-06	6.15857e-07
2.77997e-10	4.30044e-10	1.0747e-10
6.49995e-07	6.44327e-07	2.34614e-07
8.30998e-12	9.59811e-12	4.20859e-12
8.79995e-15	3.10739e-14	2.6885e-14
5.19003e-13	8.66748e-13	5.48101e-13
1.21001e-08	3.10764e-08	9.90251e-09
6.15999e-12	1.00921e-11	3.18554e-12
2.17e-07	2.03584e-07	4.25603e-08
5.69994e-09	6.28288e-09	1.51165e-09
2.07e-07	2.22278e-07	5.63152e-08
6.73008e-08	6.68237e-08	2.06707e-08
6.07002e-09	3.31477e-08	2.13339e-08
2.01595e-14	4.88744e-14	3.46282e-14
3.22998e-07	2.99351e-07	1.19481e-07
6.32995e-11	6.06336e-11	3.24472e-11
5.54e-08	4.23456e-08	1.65171e-08
4.70999e-08	3.97201e-08	1.30041e-08
2.52e-07	2.29826e-07	7.23153e-08
9.17001e-08	1.26661e-07	3.84933e-08
5.13003e-07	9.78651e-07	2.94471e-07
3.21004e-08	3.62145e-08	1.05407e-08
2.53e-08	2.99973e-08	1.11556e-08
7.29004e-07	8.18689e-07	2.29669e-07
1.73492e-08	1.92592e-08	7.39409e-09
1.79999e-13	4.68076e-13	3.68605e-13
7.48997e-08	7.07517e-08	1.78475e-08
4.79005e-08	5.67494e-08	1.39035e-08
9.09997e-10	1.0634e-09	3.19148e-10
8.70001e-08	1.36424e-07	4.42434e-08
4e-14	6.15008e-14	2.54653e-14
5e-13	2.44563e-12	1.85003e-12
1.37e-07	1.35692e-07	5.44243e-08
1.63999e-08	1.28432e-08	4.33473e-09
2.65003e-08	5.16742e-08	1.28333e-08
4.08e-08	5.03959e-08	1.23839e-08
1.06999e-13	1.73357e-13	7.25664e-14
4.66004e-07	5.45176e-07	1.26083e-07
1.17001e-08	1.28985e-08	5.45377e-09
1.06001e-09	1.44665e-09	4.62412e-10
4.79999e-07	4.6309e-07	1.67214e-07
1.72278e-06	9.8657e-07	3.40886e-07
1.05e-09	1.43467e-09	3.90696e-10
1.05e-08	2.22992e-08	1.16774e-08
7.27998e-09	2.33721e-08	6.97523e-09
5.68997e-09	3.86483e-09	1.38095e-09
1.97002e-08	1.28362e-08	3.51312e-09
1.5e-12	9.7547e-11	9.32317e-11
2.47999e-07	2.38361e-07	6.21635e-08
1.61002e-06	1.7227e-06	5.23613e-07
1.29999e-10	1.64366e-10	5.05355e-11
6.42007e-08	2.14872e-07	6.34457e-08
1.71002e-10	2.03026e-10	6.97965e-11
3.89996e-10	4.79428e-10	1.62624e-10
5.72005e-09	7.17715e-09	1.97683e-09
4.97004e-06	4.6478e-06	6.61043e-07
7.90005e-09	9.56472e-09	2.83123e-09
1.34999e-12	1.38709e-12	6.97204e-13
9.43996e-07	5.89221e-07	1.69636e-07
2.49e-10	2.57045e-10	7.94586e-11
2.90998e-10	3.93539e-10	1.43815e-10
9.05003e-08	1.36116e-07	4.99595e-08
1.29999e-18	7.95296e-18	7.44347e-18
4.71998e-07	4.37264e-07	1.27308e-07
3.29003e-06	3.17795e-06	6.2578e-07
5.21003e-08	5.35122e-08	1.3804e-08
3.17329e-08	3.1804e-08	1.96821e-08
2.13998e-06	2.05616e-06	4.67499e-07
4.08997e-08	6.07869e-08	1.60589e-08
1.02e-09	1.33047e-09	3.43666e-10
1.71002e-10	1.6763e-10	8.32985e-11
3.44001e-14	1.24378e-13	4.93346e-14
6.54998e-07	4.76706e-07	1.25631e-07
1.79999e-06	1.93237e-06	4.8053e-07
2.09002e-08	3.11471e-08	9.387e-09
1.21001e-07	8.01077e-08	4.29815e-08
4.03005e-14	1.00202e-13	3.77855e-14
7.59994e-09	6.14572e-09	2.10192e-09
1e-07	1.65081e-07	5.876e-08
5.1e-14	5.61696e-14	3.35299e-14
5.49997e-07	1.3695e-06	1.34244e-06
1.13999e-07	1.22759e-07	3.62345e-08
2.09002e-13	1.19116e-13	4.67429e-14
1.26999e-08	6.14831e-08	6.12637e-08
4.21998e-09	4.7606e-09	1.52534e-09
1.71002e-10	3.10935e-10	2.91458e-10
2.15998e-10	2.49234e-10	7.76094e-11
3.50002e-13	9.32597e-13	7.4358e-13
9.81748e-09	1.14093e-08	4.52086e-09
5.54e-08	6.6719e-08	1.93407e-08
8.70001e-08	8.06888e-08	3.23194e-08
4.60002e-10	5.36582e-10	1.99388e-10
6.45e-08	7.88651e-08	2.01337e-08
6.03004e-13	5.77238e-13	2.37073e-13
5.26005e-10	1.34501e-09	4.2714e-10
2.59e-06	2.79099e-06	6.85415e-07
9.72994e-08	8.28086e-08	2.10638e-08
8.99995e-10	1.03206e-09	3.05648e-10
9.88007e-08	8.90495e-08	2.3e-08
3.07001e-06	3.2098e-06	6.66077e-07
2.74998e-09	7.20362e-09	1.67305e-09
8.70001e-10	8.96481e-10	2.31392e-10
2.01999e-07	1.9822e-07	6.35563e-08
1.07999e-08	1.28345e-08	3.38846e-09
2.15001e-08	3.72012e-08	1.19495e-08
7.19996e-08	9.99325e-08	8.45987e-08
1.64999e-06	1.52407e-06	4.56093e-07
4.25001e-13	7.4759e-13	4.17448e-13
4.42996e-06	7.55342e-06	7.20636e-06
1.91999e-06	1.86535e-06	5.31275e-07
1.63999e-08	1.84519e-08	4.11022e-09
1.67001e-08	1.78401e-08	7.64407e-09
1.01e-07	1.0417e-07	3.56148e-08
4.66004e-07	2.7116e-07	7.23265e-08
1.25e-07	1.15294e-07	3.16258e-08
6.11998e-10	7.10508e-10	2.43913e-10
4.12003e-11	1.04571e-10	4.22809e-11
2.58e-07	2.40785e-07	7.8604e-08
1.88999e-08	1.90458e-08	8.00066e-09
5.66996e-09	1.56896e-08	4.79374e-09
3.79997e-08	4.58283e-08	9.71478e-09
7.69006e-11	1.42754e-10	4.85567e-11
1.54999e-12	1.82983e-12	7.63872e-13
5.99998e-10	1.57079e-09	1.51915e-09
8.17918e-08	1.00765e-07	3.52006e-08
1.05e-06	1.1805e-06	2.62314e-07
4.98999e-08	3.24499e-08	1.07179e-08
4.47003e-07	4.54239e-07	1.22673e-07
2e-09	1.21998e-08	1.11331e-08
3.94003e-08	5.03936e-08	1.23834e-08
5.72994e-07	2.17603e-07	6.38402e-08
7.55005e-10	9.16168e-10	2.40583e-10
1.89998e-08	2.19893e-08	5.71583e-09
2.44e-10	3.52883e-10	1.48558e-10
1.13e-07	1.24489e-07	5.64619e-08
4.20001e-06	7.55463e-06	1.77727e-06
8.19993e-08	7.05759e-08	2.17534e-08
1.33999e-07	1.13046e-07	2.93437e-08
9.88007e-08	1.45983e-07	5.3552e-08
5.66005e-08	7.83984e-08	2.20632e-08
3.29997e-08	3.6623e-08	2.1852e-08
1.45001e-06	1.16807e-06	4.00777e-07
1.26e-08	5.42938e-09	1.91288e-09
8.50002e-11	3.36945e-10	2.02603e-10
3.39e-07	3.45373e-07	1.15615e-07
7.38006e-10	5.54981e-10	2.58805e-10
7.00003e-09	6.22746e-09	2.20084e-09
2.15001e-08	2.61185e-08	8.79878e-09
5.30005e-07	4.92141e-07	1.11057e-07
5.43e-08	4.64411e-08	9.86305e-09
1.13999e-11	1.47999e-11	4.61656e-12
3.69003e-08	3.47987e-08	1.80203e-08
3.26002e-08	3.18827e-08	1.1303e-08
9.87006e-12	1.19479e-11	4.11185e-12
3.07001e-06	3.18642e-06	7.40396e-07
1.84999e-09	3.33349e-09	1.23624e-09
9.93002e-09	1.07347e-08	3.78403e-09
4.45995e-09	4.5374e-09	1.56457e-09
4.09996e-08	4.36609e-08	1.50691e-08
2.94002e-06	3.6956e-06	8.21914e-07
4.64997e-07	4.48949e-07	2.25843e-07
4.92006e-07	6.2898e-07	1.82224e-07
1.93999e-07	1.94197e-07	5.52111e-08
3.83001e-07	3.54353e-07	1.1405e-07
9.36009e-08	9.90514e-08	3.07531e-08
5.92994e-10	8.78822e-10	2.26758e-10
6.50999e-07	6.00101e-07	1.72223e-07
4.02495e-09	4.52378e-09	1.34611e-09
4.93003e-09	3.79988e-08	2.16897e-08
2.07e-06	1.99734e-06	5.05305e-07
5.85006e-08	6.40956e-08	1.96612e-08
1.51999e-07	1.50185e-07	2.85416e-08
1e-06	4.02886e-07	2.07339e-07
1.98999e-09	5.34201e-09	1.77504e-09
8.19993e-09	7.00262e-09	1.69499e-09
2.30001e-07	2.29132e-07	6.08761e-08
3.69999e-09	4.01864e-09	1.77352e-09
1.09999e-07	1.26338e-07	2.80454e-08
2.88616e-07	3.6005e-07	1.71507e-07
9.90011e-08	1.03953e-07	2.48419e-08
3.79621e-07	3.14675e-07	7.14432e-08
4.90998e-09	8.87471e-09	4.43719e-09
4.98001e-12	6.0496e-12	2.32569e-12
5.89997e-08	6.41346e-08	2.01096e-08
5.60996e-12	9.07043e-12	3.47311e-12
1.13999e-09	1.11281e-09	3.60387e-10
6.18999e-08	6.62553e-08	1.18013e-08
2.18998e-06	1.99425e-06	5.49708e-07
1.40001e-08	1.7039e-08	5.80018e-09
1.78e-07	1.55516e-07	4.17267e-08
1.25e-11	1.82662e-11	7.3964e-12
1.40001e-08	1.64798e-08	1.06184e-08
2.33002e-13	5.857e-13	3.12639e-13
2.07e-08	2.34754e-08	8.33802e-09
7.24002e-09	7.41358e-09	1.65627e-09
1.57e-08	1.73138e-08	6.83023e-09
1.03001e-07	8.45255e-08	2.15952e-08
4.38995e-06	4.35588e-06	6.63384e-07
3.63003e-06	7.43519e-06	1.23064e-06
1.21001e-06	1.04065e-06	2.59882e-07
5.21003e-08	5.87266e-08	1.43167e-08
1.52999e-07	1.3125e-07	3.52719e-08
4.87001e-09	7.64077e-09	2.64721e-09
1.54999e-10	2.01839e-10	6.94172e-11
7.09006e-08	4.88968e-08	3.10332e-08
1.26e-08	1.77783e-08	5.91574e-09
2.69998e-08	5.04234e-08	3.09702e-08
6.81993e-06	4.92492e-06	9.49162e-07
4.79999e-13	9.52828e-12	8.33948e-12
2.80001e-09	5.98902e-09	1.6599e-09
6.49995e-08	6.73048e-08	1.83043e-08
1.02e-07	8.6508e-08	2.22096e-08
7.32673e-08	7.13366e-08	2.33743e-08
1.29e-07	1.42189e-07	3.94297e-08
5.77006e-08	8.05074e-08	2.20271e-08
2.87998e-11	3.20117e-11	1.25899e-11
6.70996e-06	5.19879e-06	1.0069e-06
1.09999e-07	2.34514e-07	6.63358e-08
1.69001e-07	1.76585e-07	4.59615e-08
5.64001e-13	2.83821e-13	1.21696e-13
2.13998e-08	2.68247e-08	7.50815e-09
4.78002e-14	1.36435e-13	7.10328e-14
2.06001e-07	9.78227e-08	2.57236e-08
1.23001e-06	1.72766e-06	4.7953e-07
4.18996e-07	3.02866e-07	7.85245e-08
4.20998e-07	3.73578e-07	9.69222e-08
1.72001e-09	2.03866e-09	7.4887e-10
1.76999e-08	2.8065e-08	2.1912e-08
1.17001e-07	1.89359e-07	5.82749e-08
1.32999e-07	6.72858e-08	1.75912e-08
7.74604e-13	2.56677e-12	2.53769e-12
5.19003e-06	5.75551e-06	1.06003e-06
9.19009e-09	1.15436e-08	2.96812e-09
1.45001e-06	1.4738e-06	3.17923e-07
8.60003e-09	9.26997e-09	3.47915e-09
3.97997e-13	7.42738e-13	3.39891e-13
2.58e-06	2.70612e-06	5.6412e-07
9.20005e-07	7.64278e-07	2.55627e-07
8.66004e-08	5.14854e-08	1.3769e-08
7.76998e-08	8.00659e-08	2.72663e-08
3.09999e-06	3.16174e-06	6.02267e-07
1.75001e-09	2.85221e-09	7.47025e-10
3.15399e-15	3.76289e-15	2.24912e-15
5.04998e-06	4.90773e-06	6.69644e-07
2.13e-07	2.26842e-07	8.88477e-08
2.29002e-08	2.77447e-08	7.74151e-09
1.6e-09	8.11797e-10	1.72622e-10
2.65003e-08	5.4946e-08	1.39907e-08
7.90005e-09	8.89618e-09	2.59779e-09
1.02e-07	1.52939e-07	5.31667e-08
3.40997e-06	4.84282e-06	9.90962e-07
7.19996e-07	6.92136e-07	2.31243e-07
4.74002e-07	2.24435e-07	6.48326e-08
1.32999e-07	9.60347e-08	2.854e-08
3.34996e-10	3.56965e-10	1.09222e-10
6.90001e-07	6.8682e-07	2.49318e-07
4.82003e-08	7.8303e-08	1.96798e-08
7.47997e-06	4.80472e-06	9.86769e-07
5.83996e-07	4.54039e-07	1.79743e-07
5e-08	7.44467e-08	2.21072e-08
1.09086e-08	1.17064e-08	3.7014e-09
3.09001e-14	5.32152e-14	2.32229e-14
6.48007e-13	1.17119e-12	5.00483e-13
2.80001e-07	4.79915e-07	4.58187e-07
1.84001e-10	2.32112e-09	1.9282e-09
2.21998e-12	3.42656e-12	1.56619e-12
5.04882e-10	1.73333e-09	1.4315e-09
1.71002e-07	6.53227e-08	1.77235e-08
1.29e-07	1.04619e-07	3.80962e-08
1.42001e-09	1.85653e-09	6.33298e-10
7.74997e-14	1.05983e-13	4.01099e-14
2.45002e-07	2.27203e-07	4.75481e-08
1.89998e-12	1.70515e-12	7.44472e-13
8.07997e-09	1.29449e-08	4.93604e-09
1.88999e-06	1.27054e-06	2.62702e-07
2.38002e-11	2.44617e-11	9.80794e-12
1.12001e-10	1.71962e-10	5.84528e-11
1.6e-14	1.62397e-14	8.70055e-15
9.80009e-07	1.28663e-06	5.18383e-07
2.77e-12	4.32971e-12	1.81116e-12
2.47002e-07	2.26321e-07	7.51739e-08
3.52996e-11	6.04113e-11	5.22202e-11
1.06999e-06	1.12097e-06	2.80522e-07
1.86999e-05	7.458e-06	2.17829e-06
6.52004e-06	5.87938e-06	1.14536e-06
4.03005e-14	1.03287e-13	3.89427e-14
3.09999e-12	5.25481e-12	2.14567e-12
7.55005e-09	8.86366e-09	2.33175e-09
3.11e-06	3.14444e-06	5.86683e-07
2.42003e-06	2.73323e-06	5.8312e-07
6.62003e-06	5.52959e-06	1.04275e-06
2.74998e-12	4.09315e-12	3.18347e-12
8.45999e-08	1.36031e-07	4.18378e-08
5.83002e-06	7.47429e-06	7.01076e-06
8.70001e-07	8.22878e-07	4.6389e-07
1.24e-08	1.38038e-08	3.79528e-09
4.15002e-09	4.28116e-09	1.65028e-09
5.01996e-09	5.73765e-09	1.69682e-09
3.51998e-09	4.1406e-09	1.11557e-09
1.10999e-10	1.31972e-10	6.45629e-11
1.75001e-11	1.86818e-11	7.03222e-12
1.09999e-13	1.55073e-13	7.99873e-14
3.84787e-07	3.81583e-07	8.56249e-08
3.73001e-07	1.85805e-07	6.11906e-08
1.91999e-08	2.06067e-08	8.38812e-09
2.15998e-06	2.34122e-06	6.68739e-07
1.90999e-07	1.99447e-07	4.27001e-08
8.09003e-09	8.59805e-09	1.79804e-09
5.66996e-09	7.22265e-09	1.60144e-09
2.13e-09	2.58502e-09	7.36904e-10
5.1e-12	5.9976e-12	1.89537e-12
1.45999e-07	1.39484e-07	3.68106e-08
9.45998e-08	1.69432e-07	5.69122e-08
1.45001e-07	7.24581e-08	2.04728e-08
1.17999e-07	1.7887e-07	4.66216e-08
2.43002e-08	2.35988e-08	8.05817e-09
1e-09	1.9633e-09	9.46073e-10
1.58001e-13	2.01891e-13	1.11835e-13
3.01002e-16	1.43402e-15	1.33553e-15
1.38998e-08	1.55969e-08	3.6088e-09
1.31e-07	1.55935e-07	5.58332e-08
4e-12	6.47484e-12	3.65704e-12
5.21003e-08	5.97171e-08	1.4988e-08
4.79999e-10	5.58343e-10	2.52992e-10
1.10999e-07	1.15265e-07	2.62199e-08
1.85999e-07	2.38946e-07	5.45212e-08
6.59994e-09	7.08879e-09	1.72231e-09
1.57609e-07	2.19867e-07	5.59176e-08
4.48002e-08	4.29792e-08	1.34664e-08
6.49501e-09	8.92078e-08	8.29513e-08
6.28001e-10	7.78875e-10	3.8509e-10
8.63833e-07	8.38994e-07	4.12503e-07
1.85999e-13	3.03982e-13	1.65469e-13
3.48001e-08	4.65402e-08	1.27236e-08
2.18002e-10	4.30015e-10	1.95748e-10
3.76999e-08	3.88498e-08	1.10904e-08
2.83002e-09	2.60499e-09	1.52415e-09
5.43e-09	6.35798e-09	1.97096e-09
7.58001e-08	7.60391e-08	3.09304e-08
7.10003e-07	8.19081e-07	2.13823e-07
6.99005e-10	1.11451e-08	5.85569e-09
2.90001e-10	4.03442e-10	1.45264e-10
1.45999e-08	1.91936e-08	5.79255e-09
2.04998e-09	2.90346e-09	1.01838e-09
4.79999e-07	8.01977e-07	2.66118e-07
1.40001e-08	1.52701e-08	1.23178e-08
2.17e-08	2.32729e-08	7.43711e-09
5.72994e-08	8.3456e-08	2.1462e-08
1.32999e-10	2.30413e-10	1.20517e-10
7.90005e-08	1.23968e-07	5.7855e-08
4.92006e-11	4.81292e-11	2.21133e-11
6.32995e-08	5.11025e-08	8.06866e-09
1.36559e-07	1.59588e-07	6.9715e-08
4.56068e-09	5.67574e-09	1.74812e-09
1.91999e-07	1.6137e-07	3.39378e-08
2.94191e-08	6.67246e-09	1.67223e-09
3.05999e-08	3.41728e-08	9.34832e-09
1.64999e-07	1.52592e-07	4.73667e-08
3.95003e-07	3.61843e-07	1.10655e-07
1.01e-13	1.78391e-13	7.49175e-14
9.7699e-08	1.45461e-07	5.15949e-08
5.78003e-08	6.94887e-08	1.95175e-08
3.57998e-06	3.46957e-06	6.12115e-07
1.55998e-07	1.47803e-07	5.78528e-08
7.12e-07	7.26746e-07	2.28642e-07
3.50002e-10	5.05741e-10	2.90125e-10
5.99004e-08	7.70869e-08	1.97677e-08
1.47001e-08	1.32959e-08	5.90889e-09
1.22e-07	1.35191e-07	4.24401e-08
2.89001e-08	2.57311e-08	7.75153e-09
4.00996e-07	2.3884e-07	6.69974e-08
8.19993e-13	1.07009e-12	6.12431e-13
6.05006e-12	6.70475e-12	2.3407e-12
3.59998e-14	4.71662e-13	4.62044e-13
1.64999e-07	1.79121e-07	3.74147e-08
1.47999e-08	3.53821e-08	1.38106e-08
2.69998e-09	6.02809e-09	5.86159e-09
7.45006e-10	8.71904e-10	2.24523e-10
3.29997e-08	4.82396e-08	2.43928e-08
1.47001e-06	1.42829e-06	3.2075e-07
1.79999e-06	1.69578e-06	3.71501e-07
6.87005e-14	9.47902e-14	4.33882e-14
3.15e-07	1.5135e-07	5.28286e-08
2.24999e-07	1.27628e-07	3.8277e-08
5.66005e-10	1.84904e-09	7.32743e-10
3.37e-06	3.19251e-06	6.05011e-07
1.57696e-07	1.61666e-07	4.90707e-08
7.32993e-09	6.87378e-09	1.77331e-09
2.38002e-07	2.1737e-07	7.52877e-08
1.65833e-14	9.1018e-14	8.38982e-14
9.69996e-07	8.65849e-07	5.18897e-07
4.61998e-07	3.30048e-07	7.17983e-08
5.39995e-12	6.16353e-12	2.08165e-12
2.66999e-08	2.56103e-08	8.73043e-09
9.90011e-08	1.58429e-07	5.43652e-08
2.74998e-07	2.59941e-07	6.30204e-08
4.08997e-13	5.41194e-13	2.28326e-13
3.27002e-07	1.73838e-07	6.33921e-08
1.40001e-07	1.19914e-07	3.08506e-08
1.43001e-08	1.17085e-08	4.89466e-09
3.90176e-10	4.53208e-10	1.7218e-10
1.17001e-07	1.30736e-07	6.1914e-08
4.09996e-15	7.16148e-15	3.29559e-15
2e-16	2.46466e-16	1.21071e-16
2.8566e-08	2.96693e-08	1.43436e-08
2.22998e-10	2.17936e-10	7.38405e-11
9.59003e-09	1.20105e-08	4.53953e-09
2.27997e-08	2.39661e-08	9.47036e-09
2.49e-06	2.72309e-06	5.68377e-07
1.36e-07	2.05401e-07	6.50006e-08
1.94424e-11	1.00596e-10	3.79421e-11
2.63003e-06	2.7677e-06	6.58875e-07
7.10003e-08	9.04379e-08	3.21874e-08
8.06993e-07	8.70944e-07	2.66814e-07
3.29997e-10	2.63013e-10	8.15827e-11
2.84603e-07	2.68176e-07	1.69225e-07
1.57e-06	1.63099e-06	3.91885e-07
6.07002e-08	6.61647e-08	2.06114e-08
2e-14	6.64482e-14	5.9398e-14
5.87895e-07	9.16269e-07	4.89002e-07
1.13999e-06	8.66622e-07	2.84814e-07
1.2e-07	1.83897e-07	3.84446e-08
2.34002e-08	5.34837e-08	1.34754e-08
2.65999e-06	2.5407e-06	5.99371e-07
8.49005e-09	9.13902e-09	2.7315e-09
6.70996e-09	6.62925e-09	2.6286e-09
4.45995e-10	4.83581e-10	1.26686e-10
2.95999e-06	2.70492e-06	8.30008e-07
2.99999e-06	2.96498e-06	8.16657e-07
3.02998e-11	8.01624e-11	4.69155e-11
7.59994e-07	8.14731e-07	2.10991e-07
3.38003e-07	3.54466e-07	1.69194e-07
8.99995e-09	6.8408e-09	1.73669e-09
1.47999e-09	1.86862e-09	7.17925e-10
3.24034e-09	4.00668e-09	1.44249e-09
4.06996e-07	1.41168e-07	6.13525e-08
2e-09	3.16676e-09	1.10798e-09
4.30002e-09	4.73449e-09	2.50554e-09
3.40001e-08	5.28223e-08	2.98386e-08
2.5e-09	2.46282e-09	8.91006e-10
6.96001e-07	6.42564e-07	2.23819e-07
2e-07	2.08931e-07	1.13777e-07
2.21998e-06	2.28912e-06	6.71004e-07
2.95999e-07	2.26078e-07	8.41783e-08
4.79999e-08	4.41798e-08	2.1727e-08
4.79999e-10	6.87444e-10	1.37587e-10
1.09999e-07	8.55711e-08	2.19194e-08
1.43001e-08	1.69005e-08	7.10109e-09
1.98999e-06	1.52609e-06	3.91604e-07
4.49997e-11	6.76978e-11	3.92126e-11
2.99999e-11	4.69856e-11	3.21515e-11
5e-08	5.44683e-08	2.36783e-08
8.07997e-09	7.15535e-09	1.64702e-09
7.70992e-09	1.07385e-08	4.23524e-09
2.91998e-08	7.58698e-08	5.50604e-08
5.41003e-08	4.02442e-08	1.13939e-08
6.48993e-10	5.5499e-10	2.21579e-10
5.99998e-13	8.47116e-12	8.34822e-12
2.24999e-06	2.04109e-06	5.50221e-07
1.24e-10	1.65899e-10	5.60843e-11
1.34999e-07	1.54494e-07	5.00369e-08
3.31002e-07	3.19655e-07	1.80979e-07
3.34003e-07	3.49895e-07	9.31627e-08
6.10998e-08	8.32562e-08	2.13193e-08
1.43001e-11	6.28971e-10	6.26712e-10
2.44e-12	8.00407e-12	2.47108e-12
1.2e-07	1.45552e-07	4.8349e-08
7.01003e-08	4.83396e-08	1.67183e-08
4.21998e-06	4.2832e-06	6.01745e-07
5.49997e-08	5.86972e-08	1.21675e-08
2.39001e-08	2.61947e-08	6.64955e-09
1.05e-07	2.17856e-07	6.3878e-08
1.29e-06	1.59485e-06	5.27516e-07
2.94999e-08	1.35517e-07	9.1778e-08
5.89997e-09	7.20412e-09	1.65071e-09
1.78999e-07	1.59636e-07	4.14303e-08
2.1e-07	1.67507e-07	9.77273e-08
1.81001e-08	2.25726e-08	7.57476e-09
1.84001e-06	1.48186e-06	3.71889e-07
2.59e-11	3.56028e-11	1.34993e-11
5.81996e-14	1.50523e-13	8.24682e-14
9.89441e-08	7.54996e-08	2.51194e-08
1.41e-08	1.32192e-08	3.19542e-09
1.32999e-05	7.58187e-06	1.22314e-06
6.09004e-11	8.37571e-11	3.94228e-11
4.94003e-07	2.28335e-07	6.54094e-08
6.54998e-13	6.55948e-13	2.61391e-13
2.44e-07	2.96697e-07	7.40434e-08
5.96994e-09	9.95929e-09	4.25516e-09
2.59998e-10	2.86263e-10	1.59906e-10
5.91998e-13	1.84763e-12	9.27414e-13
1.29e-06	1.13237e-06	2.43378e-07
2.86999e-08	3.2018e-08	1.18765e-08
2.21998e-07	1.48984e-07	5.23279e-08
1.26999e-08	1.35701e-08	3.96147e-09
7.29995e-09	7.14954e-09	1.64818e-09
1.47999e-08	1.03029e-07	8.01682e-08
7.93999e-07	2.15458e-07	6.35328e-08
9.96002e-14	1.47752e-13	7.64452e-14
1.72001e-09	2.91458e-09	1.08395e-09
1.55998e-06	1.89598e-06	4.57445e-07
4.3383e-08	6.25767e-08	4.25638e-08
1.76999e-10	1.92365e-10	6.21595e-11
2.59998e-06	2.71721e-06	5.66612e-07
1.43999e-09	1.95822e-09	6.31837e-10
4.35001e-07	2.33333e-07	6.6155e-08
4.60002e-08	4.80702e-08	1.83836e-08
6.55994e-06	5.87114e-06	1.07767e-06
1.33999e-07	1.1888e-07	4.0213e-08
7.03008e-10	4.93544e-09	1.98525e-09
4.22377e-10	6.84389e-10	3.23586e-10
2.1e-17	1.30334e-16	1.20196e-16
4.90998e-07	4.56329e-07	1.11058e-07
8.60003e-15	1.58766e-14	9.29669e-15
1.75999e-11	3.51539e-11	1.59177e-11
2e-08	2.46972e-08	1.21004e-08
1.96002e-13	1.68659e-13	8.67291e-14
7.53998e-09	8.09982e-09	2.3857e-09
3.2e-09	4.78379e-09	2.85422e-09
4.03005e-09	6.6586e-09	4.75572e-09
3.40001e-07	3.18913e-07	1.3338e-07
3.48001e-07	1.73071e-07	5.78055e-08
1.09001e-07	1.06807e-07	3.58982e-08
2.56998e-11	2.01058e-11	8.43068e-12
1.97002e-10	2.48681e-10	1.02571e-10
4.39997e-09	7.7579e-09	7.27491e-09
8.40001e-11	1.60785e-10	7.16007e-11
1.22e-06	9.88111e-07	2.31103e-07
4.68004e-08	5.06044e-08	2.20062e-08
3.71997e-11	4.59659e-11	1.76755e-11
1.45001e-06	1.67226e-06	5.24029e-07
1.26e-07	6.33358e-08	2.03169e-08
3.50002e-10	4.74981e-10	1.76168e-10
3.76999e-08	4.29768e-08	9.86898e-09
4.84005e-08	6.06758e-08	1.59385e-08
7.02005e-09	1.15138e-08	3.44997e-09
1.94998e-07	1.81513e-07	4.63273e-08
2.13998e-08	2.9926e-08	1.09021e-08
2.5e-11	3.67869e-11	1.79348e-11
2.21998e-08	2.92142e-08	1.07785e-08
8.87994e-09	1.05709e-08	4.05491e-09
7.86991e-07	8.4026e-07	2.7753e-07
1.57e-08	1.44772e-08	4.41363e-09
8.58005e-10	8.59814e-10	2.20301e-10
9.78003e-09	1.68554e-08	6.48675e-09
8.06009e-07	1.18649e-06	1.08421e-06
6.84999e-09	8.91578e-09	2.63896e-09
2.97002e-07	1.93203e-07	5.58838e-08
7.72005e-10	9.03946e-10	2.33707e-10
3.01002e-16	6.9278e-16	5.18655e-16
7.09398e-09	1.3403e-08	8.42224e-09
2.39999e-07	1.26809e-07	6.20682e-08
1.47001e-09	1.79075e-09	6.74324e-10
2e-11	3.57006e-11	2.15012e-11
1.2163e-08	1.46093e-08	9.55312e-09
5.05999e-11	5.40958e-11	2.32916e-11
4.60002e-07	1.29294e-06	1.27988e-06
1.13e-08	1.27176e-08	3.57419e-09
1.42001e-09	1.00416e-07	8.69493e-08
4.84998e-08	5.73677e-08	1.40276e-08
7.43002e-10	8.98698e-10	2.31983e-10
1.5e-06	1.3652e-06	2.43411e-07
5.54996e-10	6.54908e-10	3.42012e-10
1.63001e-08	1.65583e-08	6.24403e-09
1.81999e-08	1.90997e-08	5.9475e-09
3.94003e-08	1.85265e-08	7.19049e-09
1.23001e-08	1.20463e-08	3.9983e-09
6.49995e-07	6.67952e-07	3.64381e-07
2.17e-13	3.01616e-13	2.63048e-13
7.86991e-10	7.41573e-10	2.49761e-10
3.40001e-11	4.00496e-11	1.39574e-11
6.74e-10	6.398e-10	2.41289e-10
4.23e-08	4.65119e-08	6.95067e-09
4.93003e-08	5.53331e-08	1.83962e-08
7.59994e-07	1.04363e-06	4.33027e-07
1.72001e-11	1.91681e-11	6.8155e-12
9.56996e-09	1.449e-08	4.11589e-09
2.19999e-11	2.14187e-11	7.74079e-12
6.13352e-08	6.34577e-08	2.81475e-08
2.18002e-08	8.92197e-08	5.97748e-08
4.54999e-07	4.38078e-07	1.10186e-07
6.59994e-09	5.20483e-09	2.51646e-09
2.77e-13	5.96631e-13	3.19631e-13
1.51999e-07	7.49739e-08	1.93322e-08
4.71998e-06	5.04333e-06	1.01161e-06
3.44001e-08	3.97526e-08	9.5989e-09
4.84407e-07	5.62656e-07	1.65593e-07
1.40001e-07	1.33001e-07	3.57199e-08
8.27009e-09	8.52749e-09	3.85563e-09
1.01e-06	1.74135e-07	1.33127e-07
4.41998e-06	5.86746e-06	1.07686e-06
1.06001e-08	1.12317e-08	4.94869e-09
8.79995e-09	1.0909e-08	2.73586e-09
5.49997e-07	3.41855e-07	1.49573e-07
6.41003e-09	7.53469e-09	1.78175e-09
2.10999e-07	2.31208e-07	7.90905e-08
5.50998e-07	7.54183e-07	1.96137e-07
1.83e-12	6.30382e-12	3.5166e-12
9.67008e-14	1.721e-13	9.59464e-14
2.06001e-07	2.18663e-07	5.63031e-08
3.17001e-07	2.21821e-07	6.44517e-08
1.05e-09	1.28478e-09	4.64708e-10
1.03999e-07	1.10465e-07	3.6161e-08
2.94002e-06	2.92976e-06	6.81014e-07
3.05999e-07	1.96918e-07	6.45872e-08
1.7e-08	2.14835e-08	8.77801e-09
3.29003e-13	6.09522e-13	2.43068e-13
1.29999e-10	2.46963e-10	2.18762e-10
5.37997e-08	5.45895e-08	2.54971e-08
9.80009e-08	1.06303e-07	3.55767e-08
4.06004e-09	4.39493e-09	1.19029e-09
6.48993e-12	9.57643e-12	3.26904e-12
3.07999e-09	2.73184e-09	7.28665e-10
1.09999e-07	1.55173e-07	3.28324e-08
6.41003e-07	1.07574e-07	2.87209e-08
3.44001e-06	7.51753e-06	1.22928e-06
2.42003e-08	2.276e-08	6.46403e-09
2.76001e-13	3.0137e-13	1.92269e-13
6.98007e-09	1.00338e-08	3.40903e-09
6.59994e-08	6.0959e-08	2.26359e-08
6.74e-06	5.03921e-06	9.75433e-07
3.17001e-07	1.02364e-07	2.7124e-08
2.5e-07	3.02185e-07	1.10653e-07
7.69999e-12	1.21615e-11	5.69514e-12
8.10998e-08	1.16579e-07	3.62654e-08
1.19001e-08	1.5355e-08	7.18951e-09
2.5e-08	2.50473e-08	1.0759e-08
3.44961e-08	4.01504e-08	2.45445e-08
6.52995e-08	6.95524e-08	1.25622e-08
6.1e-09	6.24795e-09	2.65923e-09
9.05003e-15	1.37013e-14	7.49449e-15
1.78999e-08	1.9117e-08	6.87258e-09
1.79999e-07	1.89472e-07	7.27023e-08
8.50002e-12	1.13669e-11	2.82075e-12
1.88001e-14	2.34338e-14	1.01354e-14
1.21001e-08	8.85169e-09	3.00272e-09
9.59997e-07	1.00042e-06	2.79165e-07
3.63731e-08	3.51836e-08	1.00572e-08
6.50999e-06	5.85976e-06	1.1527e-06
1.78e-06	1.43466e-06	3.51829e-07
1.63001e-08	2.00598e-08	5.75569e-09
6.4e-09	6.71972e-09	2.56866e-09
2.80001e-07	3.1128e-07	7.08491e-08
7.46999e-09	7.67209e-09	1.9047e-09
7.58997e-08	8.48227e-08	1.47224e-08
6.94992e-07	2.70587e-07	6.80937e-08
1.36e-11	1.43172e-11	5.61295e-12
7.36004e-09	8.80929e-09	2.46606e-09
3.37e-10	3.00808e-10	1.44346e-10
2.97002e-09	3.01249e-09	9.68213e-10
4.12003e-09	5.65422e-09	1.63465e-09
1.2e-08	1.36031e-08	4.91812e-09
4.14e-14	1.02748e-13	3.87272e-14
1.86999e-10	2.62657e-10	8.1669e-11
2.01999e-08	2.0941e-08	5.81061e-09
1.33999e-08	2.08574e-08	6.53122e-09
8.66004e-15	1.54561e-14	7.73923e-15
1.98002e-08	1.95609e-08	5.39939e-09
1.93999e-10	2.8012e-10	1.15201e-10
1.2e-07	1.49239e-07	4.74685e-08
4.48002e-12	1.25785e-11	7.54115e-12
6.99005e-06	4.7801e-06	9.28243e-07
1.52999e-09	3.17457e-09	9.948e-10
2.20999e-06	2.37565e-06	6.96416e-07
1.29e-06	1.30985e-06	2.36578e-07
4.84005e-08	5.17856e-08	1.09047e-08
1.19001e-07	1.8253e-07	6.49046e-08
5.33003e-06	4.76792e-06	9.29259e-07
6.49995e-08	4.82906e-08	1.25131e-08
1.47999e-06	1.36144e-06	3.35199e-07
1.26e-10	1.48033e-10	4.996e-11
3.47e-08	3.94295e-08	1.53881e-08
7.93999e-11	1.78698e-10	6.11026e-11
5.30005e-08	6.21727e-08	1.74323e-08
1.89998e-07	2.73395e-07	1.03543e-07
2.38002e-08	3.04414e-08	1.39511e-08
4.66004e-06	5.08782e-06	9.85971e-07
8.71967e-08	8.96385e-08	3.16556e-08
1.17999e-06	6.38086e-07	2.17611e-07
9.44996e-09	1.35994e-08	4.19368e-09
3.09999e-17	2.75248e-16	2.65469e-16
2.19999e-07	1.20429e-06	1.2019e-06
2.39999e-08	3.271e-08	9.02685e-09
2.99999e-13	9.40995e-13	7.56115e-13
2.39001e-07	2.42831e-07	5.86566e-08
2.49e-06	1.86813e-06	4.60233e-07
1.37e-07	1.06634e-07	4.45475e-08
2.34002e-08	4.69456e-08	1.75664e-08
1.38e-06	3.37699e-06	7.63386e-07
4.87001e-08	4.37631e-08	2.66365e-08
1.06001e-10	1.80385e-10	6.17566e-11
7.72005e-10	8.90146e-10	2.29833e-10
2.93002e-07	3.41184e-07	1.14192e-07
6.1e-10	8.14169e-10	4.99482e-10
1.90999e-13	3.78721e-13	1.69329e-13
4.35001e-07	5.03475e-07	1.94147e-07
1.31e-13	1.77147e-13	7.31643e-14
7.00003e-10	9.35805e-10	2.93501e-10
7.97003e-09	9.61377e-09	2.52208e-09
3.80996e-08	6.81465e-08	1.67031e-08
1.98002e-07	1.86611e-07	3.58118e-08
6.87005e-08	4.54547e-08	1.24975e-08
3.53997e-07	1.32447e-07	6.18335e-08
7.47997e-07	8.35036e-07	2.37175e-07
3.61002e-08	4.1749e-08	1.17173e-08
6.28999e-06	4.91138e-06	3.34672e-06
5.57006e-08	6.39906e-08	1.96236e-08
5.62005e-08	1.10809e-07	2.54699e-08
3.11997e-15	8.64241e-15	4.307e-15
1.45999e-07	1.39773e-07	3.55024e-08
4.04772e-10	7.0683e-10	4.50588e-10
1.40001e-10	2.34537e-10	7.62698e-11
2.18998e-07	1.05239e-07	6.18396e-08
2.65003e-09	2.34109e-09	9.98478e-10
2.82001e-07	3.28283e-07	1.01521e-07
1.41e-07	1.15972e-07	6.01529e-08
4.08e-09	4.09369e-09	2.37238e-09
7.46002e-13	1.60033e-12	9.29723e-13
7.15007e-06	4.71906e-06	9.40206e-07
1.26e-07	1.24893e-07	3.0485e-08
2.30999e-09	3.05697e-09	1.07179e-09
7.29995e-09	6.51097e-09	1.71562e-09
3.11997e-09	4.0754e-09	1.45161e-09
5.03999e-07	2.21119e-07	6.43504e-08
2.29351e-06	1.96024e-06	1.04438e-06
1.55998e-08	2.38129e-08	7.14422e-09
1.14892e-10	7.38174e-10	6.83271e-10
1.6e-12	3.93804e-12	1.96261e-12
1.05e-07	1.49188e-07	5.23696e-08
1.98002e-07	2.21415e-07	7.67247e-08
2.02213e-08	2.22993e-08	1.68407e-08
1.54999e-07	1.97324e-07	4.16165e-08
2.72001e-13	4.18233e-13	1.87457e-13
9.22996e-08	9.3061e-08	3.86646e-08
3.09001e-08	2.89257e-08	8.90725e-09
6.21999e-13	8.13726e-13	2.93969e-13
1.29e-06	4.94302e-06	9.53418e-07
4.66004e-08	5.01218e-08	1.39342e-08
1.13e-06	1.38025e-06	3.17406e-07
7.59994e-07	1.06791e-06	3.6728e-07
9.29994e-07	1.06399e-06	2.76707e-07
2.98999e-14	3.74184e-14	1.21312e-14
2.35999e-14	2.78778e-14	1.39321e-14
8.50002e-10	1.06987e-09	4.49448e-10
5.99004e-10	8.51021e-10	2.1737e-10
5.55994e-08	4.83151e-08	1.22887e-08
5.88004e-08	6.26497e-08	1.13978e-08
2.61999e-08	4.60834e-08	1.75404e-08
1.84001e-10	1.68525e-10	5.21687e-11
1.13999e-07	1.35204e-07	6.03159e-08
1.31e-06	1.48306e-06	3.19499e-07
3.89996e-09	3.29697e-09	1.58471e-09
7.03996e-09	8.23502e-09	2.63499e-09
1.49001e-08	2.28394e-08	7.57783e-09
2.24001e-09	2.49655e-09	9.4862e-10
4.57004e-07	3.54178e-07	1.26196e-07
3.12997e-08	4.00728e-08	1.13564e-08
1.49001e-11	2.0413e-11	8.32457e-12
4.54999e-08	4.92796e-08	7.57823e-09
2.09002e-08	2.30173e-08	9.40251e-09
2.55e-08	2.42153e-08	6.12986e-09
1.29999e-09	1.23784e-09	3.4326e-10
1.2e-09	1.26695e-09	3.4232e-10
4.49997e-08	5.06446e-08	1.3323e-08
1.61002e-05	7.61969e-06	1.2166e-06
1.09001e-07	8.20723e-08	2.08359e-08
1.80277e-07	1.21338e-07	6.73181e-08
2.09002e-06	2.90448e-06	8.24589e-07
1e-06	1.21645e-06	3.34223e-07
4.27002e-07	3.50554e-07	1.21161e-07
4.36999e-06	4.35691e-06	6.46774e-07
1.54999e-08	2.10706e-08	8.16222e-09
1.13999e-14	2.06474e-14	1.0105e-14
1.31e-11	1.72283e-11	1.01301e-11
6.82999e-09	7.33999e-09	1.79462e-09
2.99999e-07	2.93924e-07	1.07312e-07
1.49001e-07	5.11976e-08	1.2664e-08
2.5e-08	2.86859e-08	9.74499e-09
1.62002e-10	1.99817e-10	6.54602e-11
1.09001e-06	1.11105e-06	3.25562e-07
6.54998e-07	6.53995e-07	1.85311e-07
1.91999e-07	1.62663e-07	5.31613e-08
9.6801e-10	1.32075e-09	4.12258e-10
3.98997e-08	4.6915e-08	1.24404e-08
1.26999e-11	1.39556e-11	6.97346e-12
5.96994e-08	7.59632e-08	2.42466e-08
2.84001e-06	2.09922e-06	7.54626e-07
1.17999e-09	1.67045e-09	5.00004e-10
1.34999e-08	1.49133e-08	4.36019e-09
1.12001e-10	1.22891e-10	6.13051e-11
4.31996e-13	4.40757e-13	1.96993e-13
5.83002e-07	4.00861e-07	1.97068e-07
9.36009e-08	1.23257e-07	3.7585e-08
3.37e-09	3.10148e-09	1.09553e-09
6.11561e-08	5.78334e-08	2.89266e-08
1.17999e-07	1.91371e-07	5.26123e-08
7.61991e-08	7.26525e-08	1.8117e-08
6.52995e-09	7.5297e-09	2.30044e-09
4.36004e-09	8.82502e-09	3.31809e-09
2.98003e-10	3.12324e-10	1.0913e-10
4.68004e-07	3.6916e-07	1.56542e-07
8.58005e-12	1.10117e-11	3.78584e-12
5.54996e-13	4.28063e-13	1.79932e-13
1.5e-10	2.55976e-10	2.42701e-10
1.75001e-07	2.35654e-07	7.75587e-08
1.24e-07	1.02167e-07	3.62569e-08
1.54999e-08	1.85204e-08	5.18184e-09
2.65999e-06	2.55346e-06	6.01104e-07
2.77997e-12	4.02689e-12	1.6825e-12
1.32999e-09	2.40657e-09	7.55635e-10
3.89996e-08	5.99176e-08	1.57483e-08
5.21999e-08	2.57182e-08	7.80843e-09
8.70001e-07	8.20879e-07	6.30731e-07
1.7e-11	1.23319e-11	7.38783e-12
1.47001e-11	1.69023e-11	5.53339e-12
3.45001e-10	5.15443e-10	2.64584e-10
7.67008e-07	3.10483e-07	1.57381e-07
2.09002e-08	5.91996e-08	1.29743e-08
1.75999e-13	4.45953e-13	1.80199e-13
2.59e-07	1.97396e-07	8.96625e-08
5.97998e-07	6.42419e-07	2.21673e-07
1.29999e-11	1.81459e-11	9.50573e-12
5.54e-09	1.08378e-08	8.92687e-09
1.12001e-07	9.57363e-08	2.50785e-08
1.6e-07	1.13307e-08	6.51647e-09
4.74002e-09	5.78396e-09	2.20481e-09
5e-08	5.76137e-08	1.51811e-08
5.58998e-08	6.45785e-08	1.65045e-08
5.54e-08	6.2583e-08	1.64194e-08
6.57007e-08	5.08068e-08	7.23756e-09
5.47999e-09	5.45416e-09	1.6139e-09
9.06004e-12	1.35357e-11	5.19139e-12
4e-08	3.47601e-08	3.04402e-08
1e-08	1.17148e-08	4.163e-09
1.7e-07	1.08815e-07	3.32969e-08
5.57995e-09	5.74495e-09	2.25137e-09
2.97002e-06	4.73389e-06	9.35936e-07
7.10003e-08	7.22816e-08	5.50657e-08
2.49e-06	1.78124e-06	5.2423e-07
1.09001e-09	1.57934e-09	4.48714e-10
9.22996e-09	4.8799e-09	1.98715e-09
4.45e-11	2.19836e-10	1.11143e-10
5.13003e-09	6.64665e-09	1.96606e-09
1.88001e-09	1.14853e-09	1.00202e-09
9.74002e-10	1.33796e-09	4.71796e-10
1.02e-11	1.33993e-11	4.17995e-12
3.32997e-08	2.87219e-08	9.90145e-09
5e-10	8.34823e-10	3.3767e-10
6.21999e-08	7.32115e-08	1.89565e-08
4.27002e-08	5.28236e-08	1.75533e-08
5.34995e-07	1.70693e-06	4.90629e-07
7.62992e-14	1.04426e-13	5.31682e-14
6.23993e-08	6.60832e-08	2.0597e-08
3.07001e-06	3.08899e-06	7.60471e-07
3.14e-07	3.19403e-07	1.23685e-07
9.89008e-10	8.86531e-10	2.28919e-10
7.00003e-09	7.04282e-09	3.96623e-09
5e-12	1.67745e-11	1.23279e-11
2.41002e-09	2.15086e-09	5.81326e-10
1.91999e-13	3.76015e-13	1.68036e-13
9.90992e-08	1.00655e-07	3.49298e-08
5.19996e-09	6.08204e-09	3.78303e-09
1.49001e-06	1.64381e-06	4.42317e-07
4.92006e-08	9.04029e-08	3.15185e-08
4.20001e-07	4.22582e-07	1.52646e-07
2.39999e-08	2.20974e-08	7.69119e-09
4.90004e-08	7.2549e-08	1.82289e-08
7.70708e-08	6.57218e-08	3.39128e-08
3.32997e-09	2.99699e-09	1.11044e-09
4.90004e-08	9.22591e-09	4.41929e-09
2e-09	2.30499e-09	1.37765e-09
3.69999e-08	5.8224e-08	1.9306e-08
5.60996e-07	5.58626e-07	1.65193e-07
8e-08	8.71324e-08	3.42428e-08
2.84997e-09	1.97375e-09	7.75602e-10
3.69999e-06	5.55915e-06	1.04475e-06
4.90004e-08	4.72265e-08	1.45723e-08
1.89998e-10	3.20023e-10	1.11646e-10
3.29997e-08	5.71603e-08	1.47697e-08
6.49995e-10	7.42339e-10	5.12534e-10
3.50002e-09	5.58346e-09	2.22832e-09
1.98002e-13	1.20172e-13	4.72719e-14
3.91003e-11	5.23791e-11	1.66592e-11
3.42997e-06	4.79929e-06	9.28141e-07
6.19998e-08	7.04528e-08	1.83405e-08
5.35994e-08	4.99268e-08	1.03209e-08
3.91003e-09	3.87593e-08	1.70003e-08
8.82999e-10	8.58676e-10	2.19898e-10
2.5e-10	1.18555e-09	1.10315e-09
4.61998e-08	4.84908e-08	1.19347e-08
2.66999e-07	2.42062e-07	7.54567e-08
6.04004e-08	7.8038e-08	1.99629e-08
6.28999e-09	8.15477e-09	2.95026e-09
1.17999e-07	8.85985e-08	2.81201e-08
7.14151e-17	1.71228e-16	1.18186e-16
1.03999e-09	8.89209e-10	2.2961e-10
6.82999e-08	4.83016e-08	1.21656e-08
5.05999e-08	5.52782e-08	2.05045e-08
4.09996e-07	3.95154e-07	1.21929e-07
3.22998e-10	1.62984e-10	6.515e-11
2.09002e-07	1.58191e-07	4.66661e-08
4.18004e-08	7.58151e-08	1.89285e-08
2.80001e-12	6.51212e-12	3.65341e-12
1.42001e-06	1.8221e-06	4.52792e-07
1.24e-07	9.04128e-08	2.34259e-08
2.5e-08	2.30047e-08	5.77925e-09
3.57001e-06	7.63878e-06	1.47084e-06
1.17001e-07	1.6704e-07	4.51184e-08
6.60998e-06	5.5841e-06	1.04646e-06
6.49995e-11	1.02426e-10	6.67509e-11
7.90005e-11	8.65385e-11	2.78599e-11
7.00003e-10	9.13817e-10	2.39025e-10
3.57998e-13	3.92395e-13	2.19054e-13
8.16e-09	9.54849e-09	3.24414e-09
2.5e-06	2.24011e-06	5.63196e-07
3.59998e-08	3.70877e-08	1.39452e-08
2.69998e-08	5.11537e-08	1.36978e-08
1.31e-09	1.56114e-09	5.50116e-10
4e-08	4.20739e-08	1.6319e-08
3.45001e-06	5.93081e-06	1.10656e-06
7.10003e-08	7.88807e-08	3.31688e-08
1.13e-07	1.85294e-07	5.88752e-08
2.66999e-07	3.00391e-07	8.85203e-08
6.69993e-09	2.75405e-07	2.75403e-07
2.27002e-08	3.17627e-08	1.23923e-08
1.34999e-08	2.06066e-08	5.90039e-09
2.65003e-10	2.85998e-10	1.1882e-10
5.53006e-07	4.42703e-07	1.20247e-07
4.36999e-08	4.12253e-08	9.83107e-09
1.03999e-07	1.50996e-07	5.27508e-08
1.76999e-07	8.32648e-08	2.1774e-08
5.26005e-07	4.96357e-07	1.27507e-07
4.33002e-06	4.32298e-06	6.21377e-07
1.05e-07	9.17017e-08	4.15645e-08
2.2182e-08	2.8859e-08	1.06795e-08
3.01002e-09	1.12431e-08	6.25662e-09
1.73002e-07	7.90531e-08	1.99092e-08
3.29997e-12	4.64403e-12	1.76954e-12
6.89001e-08	5.20774e-08	9.8738e-09
5.81996e-11	1.12371e-10	5.81113e-11
1.17001e-08	3.5754e-08	1.06345e-08
4.36999e-06	2.89753e-06	6.70429e-07
1e-06	8.45402e-07	2.11926e-07
1.29e-07	1.13803e-07	7.18624e-08
7.79992e-07	8.1026e-07	2.08214e-07
1.89998e-08	1.60633e-08	4.70589e-09
1.68e-07	1.79539e-07	5.62316e-08
4.03005e-08	4.79842e-08	1.30243e-08
2.37001e-08	3.04077e-08	9.95781e-09
3.59998e-06	3.36145e-06	6.22836e-07
1.89998e-08	2.38878e-08	1.12238e-08
1.26999e-07	1.51624e-07	4.63964e-08
6.4e-10	7.82948e-10	3.47186e-10
8.70001e-08	7.95004e-08	2.70365e-08
9.21998e-10	1.19532e-09	3.64517e-10
5.96005e-14	1.38517e-13	7.2026e-14
1.67001e-07	2.28018e-07	6.53618e-08
1.43999e-05	7.70401e-06	1.19148e-06
2.65999e-07	2.98561e-07	1.17752e-07
4.95005e-08	4.96445e-08	1.30876e-08
1.21001e-07	9.59768e-08	4.94418e-08
1.09001e-07	4.87225e-08	1.19232e-08
6.94001e-12	9.4635e-12	3.69238e-12
8.70001e-10	1.38055e-09	6.15218e-10
5.45004e-08	8.1149e-08	2.05508e-08
1.29999e-07	9.24245e-07	9.23492e-07
1.43999e-08	1.37247e-08	3.91621e-09
1.59001e-07	1.56199e-07	4.19034e-08
1e-07	1.06623e-07	3.39359e-08
1.85999e-07	2.03488e-07	8.20208e-08
1.26e-08	1.52682e-08	4.4588e-09
1e-08	1.87274e-08	7.9038e-09
2.81002e-06	2.38125e-06	5.66154e-07
1.06999e-07	1.17412e-07	2.78361e-08
1.36e-13	1.37295e-13	5.54883e-14
3.2e-07	3.39069e-08	1.40797e-08
7.41003e-14	1.06851e-13	4.05162e-14
1.28e-06	1.26858e-06	5.44057e-07
8.46993e-08	2.88472e-07	7.55602e-08
8.60003e-07	1.05911e-06	2.61884e-07
3.05999e-08	3.61653e-08	1.20162e-08
3.32001e-11	3.20946e-11	1.1712e-11
2.1e-09	6.24541e-09	2.86484e-09
5.60003e-10	3.67756e-10	1.55724e-10
1.26e-15	1.83242e-15	1.04717e-15
1.40001e-07	1.08555e-07	2.92101e-08
1.7e-13	2.0739e-13	9.74694e-14
2.94002e-09	2.31575e-09	7.68431e-10
1.05e-07	8.76887e-08	2.25769e-08
5.39995e-12	9.93384e-12	3.13148e-12
1.83e-12	3.41825e-12	1.42202e-12
1e-09	1.15829e-09	3.16738e-10
3.57001e-08	6.61094e-08	1.61451e-08
1.21001e-08	1.39843e-08	3.37128e-09
4.38995e-08	5.34741e-08	1.42105e-08
1e-08	2.17183e-08	1.41466e-08
7.00003e-08	7.78925e-08	2.70086e-08
1.61002e-07	7.25993e-08	2.21378e-08
4.12003e-07	4.24998e-07	1.31226e-07
2.84001e-11	3.13594e-11	9.61287e-12
7.36241e-10	9.02505e-10	2.3316e-10
8.72007e-13	1.36126e-12	5.4464e-13
1.37e-07	6.59162e-08	2.22435e-08
1.28e-10	1.59626e-10	5.37422e-11
8.40001e-08	4.43272e-08	1.08792e-08
9.48004e-08	9.62695e-08	3.70643e-08
3.67003e-08	6.44648e-08	1.57086e-08
6.92006e-09	9.22135e-09	3.06916e-09
2.39001e-07	8.10834e-08	3.36527e-08
2.56998e-09	3.7108e-09	1.10956e-09
1.51001e-09	2.34707e-09	7.48139e-10
1.09001e-12	3.96223e-12	1.97837e-12
4.05005e-08	4.73126e-08	1.52853e-08
1.59001e-07	1.74476e-07	7.70195e-08
3.59998e-12	5.4825e-12	1.85689e-12
6.27004e-10	9.98631e-10	4.97398e-10
2.27997e-07	2.39713e-07	4.50341e-08
6.39308e-09	8.41823e-09	1.41916e-09
1.18097e-06	1.23551e-06	3.28938e-07
1.07999e-08	1.26225e-08	4.52058e-09
5.03999e-08	5.9583e-08	1.81401e-08
5.01996e-08	4.91912e-08	9.32548e-09
5.01003e-12	5.58464e-12	2.02423e-12
2.1e-10	2.75784e-10	1.48855e-10
3.45001e-06	4.32936e-06	9.25361e-07
1.21001e-08	1.59715e-08	4.90853e-09
1.79999e-08	2.4234e-08	9.75593e-09
1.17999e-08	1.21776e-08	3.35879e-09
1.02e-07	1.23539e-07	5.21276e-08
1e-12	1.04218e-12	5.11782e-13
3.22003e-08	4.00503e-08	1.51256e-08
3.44001e-07	3.91824e-07	1.29239e-07
5.72994e-08	6.47494e-08	2.52646e-08
2.76001e-06	1.58283e-06	6.1538e-07
4.54999e-07	5.46646e-07	1.52262e-07
6.09004e-13	9.19149e-13	3.36389e-13
3.58996e-08	3.20182e-08	1.3232e-08
3.22003e-08	4.6546e-08	1.54138e-08
4.93003e-08	4.48103e-08	1.4108e-08
5.85006e-08	6.68354e-08	2.05824e-08
6.64997e-06	5.36671e-06	1.02931e-06
6.36004e-09	7.18236e-09	1.64478e-09
2.30001e-07	2.93764e-07	1.39377e-07
8.30004e-08	7.92669e-08	2.20519e-08
5.89997e-12	6.76089e-12	2.81414e-12
2.30999e-10	2.32579e-10	7.60878e-11
4.52002e-07	2.53126e-07	6.92559e-08
5.68997e-07	2.14594e-07	6.45703e-08
1.06001e-06	1.08366e-06	3.00481e-07
4.09996e-07	5.96847e-07	5.51544e-07
9.32739e-08	1.29231e-07	3.90445e-08
6.48993e-09	7.07369e-09	1.74512e-09
4.98999e-08	5.48948e-08	2.02674e-08
2.67997e-13	3.21536e-13	1.93621e-13
1.28e-08	1.28858e-08	3.88134e-09
2.1e-09	1.55759e-08	7.67606e-09
1.03001e-09	9.01907e-10	2.32947e-10
5.19996e-10	5.9509e-10	3.44612e-10
2.63003e-10	1.93411e-10	1.02214e-10
1.19001e-08	1.42774e-08	3.67073e-09
1e-14	5.13532e-14	4.80705e-14
2.90998e-08	2.95327e-08	1.18959e-08
2.58e-06	2.75041e-06	5.82856e-07
4.15997e-08	4.80423e-08	1.54586e-08
3.12997e-12	4.26557e-12	1.52431e-12
1.40001e-14	1.68177e-14	1.2374e-14
1.32999e-12	2.28717e-12	8.69649e-13
9.11003e-09	7.13971e-09	1.65011e-09
1.90999e-09	2.13015e-09	7.35417e-10
2.46003e-06	2.58816e-06	6.81861e-07
2.32001e-09	2.56947e-09	9.07815e-10
6.23003e-06	2.95601e-06	6.81964e-07
7.60992e-10	8.69662e-10	2.2374e-10
3.27002e-11	4.49579e-11	1.73266e-11
8.46993e-10	8.88002e-10	2.29298e-10
3.72949e-09	3.42126e-09	1.28147e-09
9.90011e-07	1.0302e-06	2.67633e-07
1.21001e-08	1.13873e-08	7.02424e-09
3.89e-07	3.42308e-07	8.91915e-08
4.33002e-11	5.05086e-11	2.02534e-11
1.19001e-09	1.37676e-09	3.96282e-10
6.54003e-06	5.91063e-06	1.09004e-06
6.84006e-07	7.10323e-07	2.39844e-07
2.98999e-10	2.45407e-10	7.71974e-11
1.06999e-08	1.9373e-08	7.33065e-09
1.21001e-13	1.04155e-13	3.9301e-14
1.45001e-08	1.48043e-08	5.01506e-09
1.26999e-07	6.19335e-08	1.55109e-08
2.1e-07	2.42098e-07	1.09001e-07
1.98999e-07	1.78404e-07	7.15727e-08
8.79995e-08	2.15936e-07	6.36012e-08
1.58001e-13	1.62596e-13	1.02157e-13
8.56998e-08	1.2275e-07	7.55623e-08
1.03001e-07	9.77625e-08	2.82489e-08
1.47999e-10	6.59661e-10	4.79592e-10
1.54e-07	1.7948e-07	4.48257e-08
2.94999e-07	3.17418e-07	1.05192e-07
1.29999e-12	2.37415e-12	1.36093e-12
7.02005e-06	4.76328e-06	9.29832e-07
1.10999e-07	2.29158e-07	6.55287e-08
6.23993e-12	8.72543e-12	2.70414e-12
8.28991e-09	1.38136e-08	7.57592e-09
1.41e-08	1.31246e-08	3.68745e-09
1.7e-07	2.29028e-07	5.74229e-08
1.7e-12	2.83561e-12	1.09473e-12
3.03997e-07	3.21629e-07	8.38794e-08
3.45001e-07	2.91562e-07	9.47601e-08
1.7e-08	3.09836e-08	9.35396e-09
4.88e-08	6.04284e-08	1.84013e-08
3.47e-08	7.04501e-08	1.73531e-08
1.71002e-05	7.72648e-06	1.19096e-06
2.93002e-06	1.92827e-06	4.70836e-07
3.68002e-06	4.8756e-06	9.38467e-07
1.26999e-07	1.63462e-07	9.80312e-08
2.90998e-12	1.97088e-12	1.01512e-12
2.39999e-08	4.5917e-08	1.22022e-08
4.92006e-08	5.81079e-08	1.77201e-08
2.77997e-06	2.35155e-06	6.59238e-07
1.13999e-06	1.14464e-06	2.44354e-07
1.38998e-14	2.36512e-14	1.17429e-14
1.10999e-08	1.37347e-08	3.77863e-09
1.78e-08	1.98548e-08	8.32581e-09
5.81005e-08	8.64226e-08	2.64738e-08
1.31999e-08	1.16575e-08	4.12693e-09
2.5e-08	3.05729e-08	1.68906e-08
2.30999e-07	2.51439e-07	1.24373e-07
1.71002e-07	8.24714e-08	2.10047e-08
9.90992e-08	9.39362e-08	2.85931e-08
1.12001e-06	1.5e-06	4.02788e-07
3.67003e-06	5.18163e-06	1.02434e-06
7.79992e-12	7.40188e-12	2.34375e-12
1.16001e-06	4.85179e-06	9.34099e-07
2.63003e-13	4.32959e-13	1.9377e-13
2.1e-07	1.92971e-07	4.55191e-08
8.34008e-09	1.00112e-08	3.13011e-09
6.96996e-07	7.99683e-07	2.24388e-07
7.02005e-14	1.05904e-13	4.3661e-14
8.77001e-09	1.40152e-08	3.80652e-09
1.17999e-07	4.85037e-08	1.19315e-08
1.10999e-07	9.82029e-08	3.0459e-08
7.39997e-10	9.05119e-10	3.60754e-10
4.27996e-08	4.24187e-08	1.39269e-08
6.28999e-09	6.94587e-09	2.33609e-09
8.99995e-08	1.04009e-07	3.99666e-08
6.37001e-08	6.33326e-08	2.61235e-08
5.54e-12	1.22447e-11	3.85104e-12
1.89998e-07	1.45898e-07	8.50049e-08
8.99995e-09	6.67561e-09	1.834e-09
2.39999e-11	1.31974e-10	1.22118e-10
6.07995e-12	7.50638e-12	2.86508e-12
1.06999e-06	8.1818e-07	2.07449e-07
1.17001e-10	3.56905e-10	2.65095e-10
3.53997e-10	4.77774e-10	2.25461e-10
6.15007e-08	6.69232e-08	2.06457e-08
7.24002e-10	8.71709e-10	2.99111e-10
1.18171e-06	1.2804e-06	9.01831e-07
9.85009e-12	1.53122e-11	7.33792e-12
1.83e-06	1.58347e-06	4.39507e-07
1.26e-08	1.29144e-08	4.64504e-09
6.07995e-07	5.77931e-07	1.22701e-07
3.17001e-09	3.11415e-09	9.133e-10
1.89998e-14	2.67458e-14	1.23176e-14
2.86003e-10	5.70171e-10	2.80183e-10
7.80998e-10	1.06838e-09	3.23684e-10
2.26001e-10	3.39774e-10	1.19202e-10
1.29999e-09	2.33875e-09	1.46332e-09
9.49008e-08	1.03193e-07	2.4151e-08
1.31e-07	9.21848e-08	2.39761e-08
1.09999e-13	1.41141e-13	5.40684e-14
4.43997e-08	5.74227e-08	1.51344e-08
9.32996e-10	2.24306e-09	8.68294e-10
7.26993e-09	9.0733e-09	2.7582e-09
1.12001e-07	2.59761e-07	7.03571e-08
5.16e-08	5.94587e-08	1.44797e-08
1.54999e-07	2.15622e-07	7.47871e-08
4.20001e-07	4.42112e-07	1.52044e-07
4.12003e-09	5.37703e-09	1.90831e-09
7.45006e-10	9.03577e-10	2.33553e-10
1.73002e-07	9.60185e-08	2.51668e-08
4.45e-07	9.21719e-07	6.12227e-07
7.70992e-08	6.98282e-08	2.05347e-08
1.76999e-13	3.29686e-13	1.45321e-13
1.22e-07	9.41611e-08	2.99441e-08
6.11998e-08	8.21903e-08	2.19455e-08
4.66004e-07	2.83991e-07	7.4691e-08
3.47e-08	7.87455e-08	3.01149e-08
4.18996e-06	6.91034e-06	6.60105e-06
1.84001e-07	1.99432e-07	4.18416e-08
9.08992e-10	8.94342e-10	2.30859e-10
1.64999e-10	1.56437e-10	5.26175e-11
4.18996e-09	4.42788e-09	1.74859e-09
5.30005e-07	7.92487e-07	3.39861e-07
3.95003e-08	4.96378e-08	1.21354e-08
1.83e-08	2.18406e-08	1.03686e-08
1.47999e-11	1.78698e-11	6.34774e-12
5.49997e-07	3.55117e-07	1.40002e-07
2.38002e-07	2.44742e-07	8.71985e-08
2.37001e-08	2.92293e-08	9.3478e-09
1.71068e-07	2.06001e-07	7.02918e-08
2.33002e-07	2.2471e-07	6.61947e-08
5.89997e-09	6.19947e-09	1.68351e-09
1.31999e-08	1.29913e-08	3.58818e-09
3.24915e-07	3.14885e-07	1.021e-07
6.45e-08	7.8556e-08	1.94788e-08
1.07999e-08	1.2532e-08	3.4949e-09
2.69998e-08	2.86632e-08	8.61201e-09
4.26e-07	6.12491e-07	1.36006e-07
4.62999e-12	1.43239e-11	8.6017e-12
1.29999e-09	1.80312e-09	8.30483e-10
3.11997e-09	3.04052e-09	8.52258e-10
4.18996e-08	4.92927e-08	1.32995e-08
7.93999e-18	1.93144e-17	1.42231e-17
9.80009e-08	9.49835e-08	2.77803e-08
1.81001e-09	1.87045e-09	5.94742e-10
1.29999e-11	1.58517e-11	7.03798e-12
3.09999e-06	3.58205e-06	8.0144e-07
2.90001e-10	3.92199e-10	1.31908e-10
9.6801e-10	9.28025e-10	3.29655e-10
5.17535e-08	8.18002e-08	4.71553e-08
1.94998e-06	1.44532e-06	8.71166e-07
8.19993e-10	8.62859e-10	2.75397e-10
3.52136e-07	4.8092e-07	1.92676e-07
1.47999e-08	1.69402e-08	4.78783e-09
1.19001e-09	2.53235e-09	9.692e-10
1.59001e-10	2.58059e-10	7.93366e-11
7.95994e-08	7.43525e-08	2.71788e-08
1.07999e-07	2.24668e-07	6.48665e-08
1.78999e-07	2.13878e-07	6.87271e-08
7.82006e-09	9.00483e-09	2.22389e-09
1.13999e-10	2.51834e-10	8.03201e-11
8.26e-09	8.50143e-09	4.9012e-09
5.36995e-06	4.3281e-06	8.66236e-07
2.35999e-07	2.93987e-07	9.34664e-08
1.40001e-06	1.2179e-06	3.0349e-07
1.64999e-10	1.13825e-10	3.65928e-11
3.27997e-08	2.97351e-08	9.52123e-09
1.84001e-07	2.82362e-07	7.21823e-08
2.5e-09	3.17098e-09	2.59376e-09
9.08992e-10	2.86091e-09	2.29672e-09
1.06999e-11	1.78213e-11	6.04689e-12
2.39001e-06	6.43301e-06	6.35639e-06
6.55994e-10	8.4987e-10	2.17021e-10
1.09999e-11	1.14821e-11	3.6281e-12
1.01e-07	8.90229e-08	2.29931e-08
1.45999e-08	1.48336e-08	4.85158e-09
5.77006e-10	7.55234e-10	2.39186e-10
1.29e-06	5.251e-07	2.12363e-07
6.52004e-10	8.70178e-10	2.23929e-10
8.09003e-09	1.18361e-08	3.95202e-09
5.49997e-08	5.90626e-08	1.94302e-08
7.52004e-09	9.561e-09	3.1424e-09
5.99998e-07	7.83514e-07	2.6347e-07
1.07999e-07	1.94192e-07	6.37012e-08
9.91996e-08	1.30815e-07	4.41331e-08
5.92994e-07	5.4599e-07	2.12955e-07
5.52001e-08	1.40893e-07	9.31419e-08
1.54e-11	2.45154e-11	9.82852e-12
2.81002e-07	2.18933e-07	7.38928e-08
1.88999e-08	4.97097e-08	2.04197e-08
2.35001e-07	1.37077e-07	4.04723e-08
6.49995e-08	6.67895e-08	2.06726e-08
6.52004e-08	7.63312e-08	1.96133e-08
4.35001e-09	6.36959e-08	5.13523e-08
3.45001e-06	7.7113e-06	1.2442e-06
2.1e-07	2.70469e-07	1.39367e-07
1.86999e-07	1.88481e-07	1.14427e-07
6.58006e-08	5.92064e-08	1.24921e-08
2.61999e-06	4.23311e-06	9.11111e-07
9.37994e-09	1.0655e-08	4.5568e-09
5.91003e-08	7.13036e-08	1.85344e-08
3.47e-09	4.2057e-09	1.24987e-09
6.62003e-08	3.33488e-08	1.01733e-08
4.70002e-09	6.36885e-09	2.37253e-09
8.04007e-09	7.86042e-09	2.34193e-09
2.06001e-12	3.35985e-12	1.47286e-12
3.56e-08	3.3374e-08	9.88037e-09
1.84001e-08	4.77511e-08	1.65873e-08
1.43999e-07	2.57178e-07	6.58053e-08
1.93999e-07	1.87739e-07	6.25086e-08
2.09002e-07	2.73221e-07	1.68451e-07
9.59997e-08	1.61843e-07	5.5132e-08
4.18004e-12	4.10991e-12	1.71836e-12
3.29663e-13	3.78669e-13	2.43431e-13
4.27996e-08	6.15281e-08	1.49663e-08
8.55008e-08	9.80336e-08	2.3227e-08
2.68999e-08	2.95518e-08	9.43075e-09
5.1e-11	7.81876e-11	2.68731e-11
1.31999e-06	1.34916e-06	3.63927e-07
3.09999e-10	8.62198e-10	2.74722e-10
1.06999e-07	2.20486e-07	6.42545e-08
1.43999e-07	1.71731e-07	6.5084e-08
2e-07	1.85147e-07	9.71195e-08
6.25994e-06	5.60979e-06	1.04816e-06
3.17001e-07	2.83912e-07	9.63563e-08
8.91005e-07	6.17269e-07	1.77242e-07
4.13e-10	2.62292e-10	8.15827e-11
1.31e-08	1.65792e-08	6.49039e-09
3.11e-11	3.35919e-11	1.42072e-11
6.69993e-09	7.89434e-09	2.24874e-09
2.21998e-12	9.30277e-12	5.46994e-12
3.51998e-07	1.60472e-07	5.48215e-08
1.09999e-09	1.76415e-09	7.82677e-10
4.90004e-08	6.54049e-08	3.40807e-08
4.06996e-07	1.47485e-07	6.09588e-08
1.37e-06	1.61421e-06	4.08899e-07
7.49998e-09	9.62489e-09	4.13706e-09
2.56e-08	3.08248e-08	1.08285e-08
1.68e-07	1.59367e-07	3.34744e-08
1.86999e-10	2.26236e-10	8.30003e-11
1.05e-08	1.24604e-08	3.07136e-09
4.15002e-06	6.9432e-06	1.1823e-06
1.88001e-09	1.78985e-09	4.54548e-10
5.72361e-07	6.45034e-07	3.37913e-07
6.54003e-07	7.66287e-07	2.11828e-07
5.19996e-08	1.72677e-07	1.71768e-07
1.62002e-08	1.42368e-08	6.11538e-09
1.01e-07	2.7243e-07	7.25546e-08
4.87001e-06	5.70866e-06	1.05559e-06
9.63008e-10	1.66707e-09	6.70151e-10
6.80002e-08	9.70163e-08	4.90971e-08
6.15999e-08	8.2868e-08	2.11432e-08
2.5e-08	7.05703e-08	5.43462e-08
3.94003e-08	5.11464e-08	8.83275e-09
9.81997e-10	7.99323e-10	2.67937e-10
9.63008e-11	1.97967e-10	6.81419e-11
5.89997e-08	6.17098e-08	1.90155e-08
6.76005e-08	6.65894e-08	2.04969e-08
2.41002e-06	2.31019e-06	5.39713e-07
6.05996e-07	5.33592e-07	1.64657e-07
7.75997e-07	8.56179e-07	2.5223e-07
2.41002e-07	4.00228e-07	1.28741e-07
6.92006e-10	8.68146e-10	2.23219e-10
1.3008e-13	2.90722e-13	2.02202e-13
1.45001e-08	1.7427e-08	5.76455e-09
7.29995e-10	8.87734e-10	2.83409e-10
4.08997e-07	2.44389e-07	6.78588e-08
4.06996e-08	5.22175e-08	2.02962e-08
6.18999e-08	7.32774e-08	2.50127e-08
1.16001e-12	9.43297e-13	5.79984e-13
6.28999e-10	9.09124e-10	2.36178e-10
2.61e-09	3.12871e-09	1.19086e-09
2.86003e-12	3.97253e-12	1.88818e-12
8.37009e-09	9.79939e-09	3.11934e-09
9.44996e-09	1.03318e-08	3.91441e-09
2.80001e-11	1.64811e-11	9.78286e-12
1.85999e-13	3.38998e-13	1.49947e-13
9.90011e-11	1.59814e-10	1.05653e-10
4.15002e-06	5.87578e-06	1.07878e-06
2.1e-10	3.10844e-10	1.20298e-10
3.81997e-07	1.67014e-07	6.70642e-08
9.59997e-08	1.65285e-07	5.59274e-08
4.10998e-10	6.18502e-10	4.16902e-10
1.41e-13	4.16442e-13	1.83128e-13
8.62561e-19	2.43564e-18	1.76746e-18
6.91003e-06	4.82649e-06	9.30298e-07
7.29995e-10	8.15207e-10	3.03278e-10
9.44996e-10	9.78433e-10	3.39125e-10
6.42007e-08	7.21386e-08	2.40204e-08
1.89998e-08	2.2028e-08	6.10006e-09
1.78e-07	1.18596e-07	3.2973e-08
1.06999e-06	1.03186e-06	3.18564e-07
2.59e-09	6.59358e-09	1.68642e-09
1.03001e-10	1.9154e-10	6.5914e-11
9.59997e-08	1.15051e-07	3.5596e-08
6.38999e-10	2.60743e-10	1.27336e-10
2.35001e-06	2.45855e-06	6.00315e-07
2.20999e-10	2.52917e-10	7.94131e-11
1.86999e-07	2.26619e-07	5.70291e-08
1.2e-07	1.71499e-07	5.3998e-08
9.72008e-08	1.06853e-07	3.17684e-08
7.03996e-09	8.33033e-09	2.54644e-09
3.92998e-08	5.44889e-08	1.96575e-08
4.89001e-08	6.19379e-08	1.62554e-08
1.03999e-11	1.37443e-11	5.36395e-12
1.23001e-09	1.73167e-09	6.45497e-10
8.45006e-08	1.16855e-07	4.40352e-08
2.09002e-08	2.05409e-08	9.8057e-09
6.03004e-13	5.15876e-13	2.22793e-13
7.36004e-09	9.38065e-09	1.96397e-09
1.09999e-12	3.49463e-12	2.87832e-12
5.89997e-07	1.13821e-06	1.09341e-06
3.38003e-07	2.95439e-07	8.96133e-08
7.24002e-08	7.83749e-08	1.36785e-08
4.20001e-06	4.75562e-06	3.59272e-06
1.58001e-06	1.39248e-06	4.03245e-07
2.63998e-06	2.72922e-06	6.4319e-07
8.55993e-10	1.06897e-09	3.98743e-10
2.56998e-14	2.91894e-14	1.03764e-14
9.87006e-08	1.03786e-07	2.97109e-08
8e-16	9.52375e-14	9.51858e-14
1.63999e-09	5.94325e-09	1.80868e-09
1.28e-10	2.25478e-10	7.52125e-11
1e-09	1.07203e-09	3.86684e-10
2.41002e-09	2.77209e-09	8.55184e-10
1.32999e-07	5.60904e-08	2.22995e-08
6.09004e-07	2.42314e-07	6.4793e-08
1.59001e-13	2.29313e-13	1.28652e-13

## Sheet: Figure 2b
Figure 2b
training set					test set
measure sorption uptakes	predicted sorption uptakes	errors in predicted sorption uptakes			measure diffusivities	predicted diffusivities	errors in predicted diffusivities
0.22191	0.15855	0.01949			0.68965	0.6599	0.04003
11.1869	7.76853	1.40571			0.02838	0.02447	0.00504
0.03033	0.05568	0.00657			1.30867	1.2098	0.07617
0.11362	0.09185	0.01238			3.48217	2.62049	0.30245
2.85555	1.02828	0.09421			0.27107	0.28011	0.05994
1.66828	1.85989	0.21809			1.07741	2.75308	0.29798
0.04366	0.8423	0.1075			2.31654	3.15461	0.36496
6.51673	5.55975	0.58593			0.03535	0.06052	0.00652
2.03011	2.00502	0.1589			0.05377	0.21366	0.03262
2.39574	2.69706	0.24309			0.91033	0.80603	0.0896
3.2	1.70506	0.16691			2.46422	2.45518	0.25053
3.77633	2.99328	0.26411			1.83908	1.32879	0.10898
3.23065	3.19154	0.27088			3.12205	4.8855	0.59992
2.23476	2.2367	0.16374			2.61728	2.58711	0.38155
0.03205	0.03282	0.00402			0.83653	0.7621	0.0612
1.44241	0.9334	0.10926			0.63784	0.61436	0.09139
1.52346	1.35979	0.10428			0.20748	0.30466	0.02416
10	7.22211	0.83947			0.84332	0.10269	0.03721
1.5823	1.29819	0.11152			3.77485	3.45501	0.34995
5.30005	6.93395	0.64729			0.44496	0.53757	0.07031
0.62997	0.59634	0.06632			0.14056	0.14643	0.01832
0.61731	0.63897	0.02773			0.08738	0.08018	0.00546
0.04279	0.04639	0.0044			0.91869	1.24841	0.15599
1.19228	1.07226	0.15558			0.04272	0.0405	0.00434
0.11492	0.08967	0.00964			0.39641	0.27532	0.04797
0.11902	0.16133	0.01995			3.92202	3.75299	0.46893
0.10188	0.10106	0.00979			1.68531	2.82922	0.28444
4.25893	5.16707	0.50864			4.94049	4.99711	0.45393
1.89383	1.78924	0.1767			1.83063	1.78829	0.20376
0.01321	0.01874	0.00417			0.01922	0.01695	0.00288
0.41862	0.46376	0.03538			3.6186	4.19977	0.46908
0.52402	0.53834	0.07035			1.31774	1.23968	0.11442
6.32339	4.00637	0.36009			0.50694	0.49668	0.05955
3.89996	4.84018	2.13491			2.1148	0.97114	0.09121
0.50024	0.51307	0.05293			9.17234	11.7967	1.43387
0.8483	0.79457	0.06668			0.54433	0.81765	0.11972
0.64837	0.66445	0.05902			3.03215	3.10593	0.46869
0.87331	0.89024	0.13225			10.586	11.4639	1.13868
1.24896	0.85786	0.05779			5.26114	5.18586	0.42901
0.00568	0.00553	0.00104			2.63463	2.34953	0.22217
41.548	45.1954	5.62871			5.69023	3.9621	0.31137
16.4903	14.9791	1.45436			1.39377	1.48391	0.09479
2.44382	2.7685	0.25389			7.17266	7.06714	0.78178
0.92976	0.79649	0.06633			0.00983	0.00934	0.00158
2.39955	2.22037	0.19109			0.69989	0.86068	0.10778
0.00957	0.00888	0.000937239			6.6673	6.81483	0.81457
0.28354	0.38404	0.03418			0.2	0.32762	0.01843
0.97877	0.89948	0.08573			3.22433	2.71752	0.25046
0.06841	0.05363	0.00763			1.12847	0.97467	0.14469
2.1251	1.87865	0.15249			0.36568	0.41581	0.05271
0.00165	0.0021	0.000491774			5.50998	5.79457	0.71496
0.12071	0.26428	0.20581			0.51158	0.46879	0.02779
0.46265	0.42165	0.03977			3.57553	3.31268	0.23538
0.03794	0.04316	0.00523			3.56582	4.01684	0.40914
0.55182	0.65864	0.10481			3.89036	5.25962	0.60419
3.09143	2.83875	0.2399			1.90436	1.87578	0.10652
9.35535	9.47802	1.24631			4.36094	5.30916	0.45717
1.61079	1.02834	0.11256			2.61963	2.75516	0.30892
0.15207	0.23447	0.02337			0.28656	0.26959	0.02605
0.35382	0.38758	0.03381			1.21834	1.28082	0.12824
2.71725	1.68426	0.24433			0.37655	0.30307	0.0242
0.56935	0.57397	0.04515			0.47331	0.52847	0.07662
0.16667	1.35465	0.1554			16.2132	29.7167	4.25132
0.24827	0.1978	0.02297			0.94883	1.66155	0.21047
0.5676	0.87928	0.10807			2.55329	3.7312	0.43692
0.41622	0.40967	0.02834			1.91562	1.84258	0.30308
0.39255	0.43318	0.05425			0.95041	1.1056	0.1084
0.10582	0.12281	0.01729			0.65414	0.83102	0.10611
0.17787	0.15623	0.01465			1.0878	1.00332	0.10882
0.69576	0.68251	0.04117			2.63597	1.70561	0.1457
4.17004	4.19006	0.67793			0.09537	0.06911	0.0077
0.02171	0.12864	0.03977			6.65656	6.15207	0.5403
0.49987	0.73359	0.08117			1.59316	1.71248	0.1305
0.2754	0.25685	0.01607			4.53263	4.76481	0.5918
1.03257	0.74634	0.04319			0.87997	0.8934	0.07993
0.03945	0.03135	0.00432			0.31031	0.27145	0.01769
1.34831	1.27646	0.11324			0.0023	0.00849	0.00162
1.56895	1.01545	0.11201			0.14094	0.23324	0.0178
3.14109	2.64102	0.26467			0.1953	0.24055	0.0213
1.80564	1.81231	0.13471			3.02239	4.37772	0.39197
6.1	7.01447	1.38419			3.16804	3.25483	0.40322
8.01881	7.65607	0.67326			1.59849	2.93725	0.36241
0.08266	0.05309	0.01103			3.49752	2.61273	0.30168
0.33115	0.38053	0.03167			0.6514	0.61499	0.06733
1.5	1.32169	0.11324			1.84077	2.04189	0.19704
3.36001	3.29085	0.3054			2.83864	2.76316	0.23345
0.25651	0.19609	0.03628			0.71328	0.39174	0.03144
1.9207	1.53613	0.15832			0.50031	0.85029	0.10761
4.24004	2.97259	0.29126			1.75873	1.5352	0.15809
0.05	0.03791	0.00465			0.17	0.48456	0.19516
0.42709	0.32298	0.01681			9.98665	6.70144	1.29764
1.81001	1.37075	0.20139			0.06512	0.05287	0.00755
0.03032	0.04691	0.00367			1.06611	0.93191	0.07686
3.66319	3.79659	0.42922			1.27377	0.88998	0.08771
0.77216	2.44188	0.26457			2.4068	2.32021	0.17559
1.73472	1.98919	0.15582			0.01891	0.01385	0.00317
0.00761	0.0063	0.00124			0.8567	0.83835	0.08598
3.05	2.80804	0.26572			4.4579	4.69471	0.40952
0.01296	0.02261	0.00315			0.01121	0.10085	0.04151
0.54676	0.3115	0.02585			0.23939	0.24662	0.03599
0.1082	0.08233	0.01419			0.23939	0.23566	0.02436
0.04078	0.04176	0.00321			4.07803	4.29756	0.61423
2.18978	1.95962	0.16847			0.03747	0.03889	0.0035
1.47421	1.07622	0.18677			0.58646	0.53459	0.04096
2.30935	1.61232	0.14897			1.60909	1.61577	0.18355
3.71997	4.01436	0.36833			0.44364	0.47448	0.0263
0.06648	0.06326	0.01127			12.37	8.51533	1.71406
4.07652	3.61882	0.3098			0.91363	0.42381	0.06002
4.80021	4.607	0.46443			0.1829	0.21443	0.0311
0.03129	0.01447	0.00423			0.662	0.72373	0.05729
0.11915	0.11074	0.01414			3.6605	5.08704	0.61959
0.33585	0.42842	0.03885			1.80747	1.54844	0.18122
2.66618	2.54067	0.34781			0.17686	0.15454	0.1517
0.0703	0.06203	0.01144			8.00866	6.05238	0.64184
14.2118	13.8888	1.32822			1.10657	0.88332	0.10815
0.20863	0.20073	0.01905			2.41969	1.74193	0.18893
78.6484	41.1221	6.12116			0.25133	0.21482	0.01782
0.06162	0.07439	0.00836			3.45025	3.96288	0.45019
0.02758	0.03487	0.00589			0.1726	0.13153	0.01303
0.02702	0.02467	0.00215			0.05579	0.10113	0.01458
0.3266	0.42811	0.03003			0.03316	0.04502	0.00941
0.31591	0.25136	0.02652			0.9289	0.90699	0.13472
0.8066	0.84251	0.09531			0.18368	0.18929	0.02291
3.65342	3.76317	0.39077			0.42322	0.47872	0.03114
10.9174	10.9008	2.20459			0.09307	0.06727	0.01228
2.81747	4.22443	0.5036			0.1359	0.13603	0.0197
0.40463	0.42511	0.05354			1.33058	1.29913	0.05725
5.58059	4.74929	0.27102			2.6401	3.13232	0.31634
0.05934	0.05556	0.01616			0.7	2.43246	0.87549
0.0919	0.09515	0.01233			0.37054	0.4033	0.02453
0.0523	0.04232	0.00449			29.7256	8.59101	3.51023
3.50994	3.34116	0.342			0.06075	0.04312	0.00551
3.09172	3.30784	0.37201			0.31055	0.22602	0.01942
0.40063	0.34917	0.02181			0.20727	0.17267	0.00967
0.07945	0.07026	0.00479			0.04464	0.05804	0.00938
0.11589	0.08047	0.0086			0.01551	0.05267	0.00702
5.03338	4.92758	0.51594			0.12327	0.08803	0.00833
6.11998	5.3798	0.62973			4.82136	4.92431	0.4662
0.44725	0.41279	0.02916			1.59647	5.11233	0.88116
27.1631	21.7236	3.04605			0.06398	0.07981	0.01203
0.34869	0.52024	0.02794			2.10015	2.10973	0.12601
42.1289	59.8832	8.65611			0.77362	0.68497	0.41685
0.17827	0.25615	0.02564			0.03935	0.80102	0.09389
4.28124	4.26303	0.48583			0.66856	0.70524	0.04138
1.72001	2.03146	0.23271			2.90001	2.59848	0.24874
0.58285	0.65007	0.03762			1.63999	0.93145	0.09827
9.2457	9.24795	1.00999			1.76531	0.9835	0.15361
0.27868	0.29348	0.01921			8.06083	8.87532	0.87974
0.2639	0.40083	0.0604			0.12166	0.10061	0.00711
4.10582	4.27357	0.44532			0.26351	0.24254	0.03407
0.09068	0.84291	0.10752			0.24379	0.20878	0.01725
1.00818	0.95956	0.07637			1.97115	1.50814	0.12887
5.88654	6.22791	0.6142			0.30139	0.36619	0.03705
0.0963	0.10587	0.00796			3.74662	3.18641	0.27489
0.2722	0.23305	0.02404			1.10696	1.06243	0.06489
1.91064	1.79975	0.12977			0.31282	0.11976	0.03486
12.56	11.1555	1.20511			0.46177	0.57863	0.09193
0.06548	0.06389	0.00679			1.16627	2.00319	0.21649
0.0702	0.04561	0.0092			0.26126	0.30638	0.04811
0.00626	0.00428	0.000815331			0.19402	0.31113	0.02417
0.16507	0.5164	0.08765			0.18785	0.13501	0.01568
0.62897	0.68039	0.05426			0.53716	0.52031	0.04289
0.18115	0.21086	0.02361			0.65769	0.60028	0.04137
3.59998	3.75909	0.34559			0.36346	0.29009	0.03056
0.33251	0.22445	0.03088			0.2254	0.30845	0.03723
0.03082	0.02758	0.00414			0.53528	0.34238	0.0635
0.906	1.14967	0.10165			0.192	0.23339	0.02117
2.22531	1.5851	0.1353			0.17539	0.16335	0.00822
5.74288	5.33545	0.36895			0.27174	0.21759	0.02458
3.38899	3.20332	0.34948			0.03754	0.027	0.00639
0.99956	0.96148	0.06891			2.55758	2.11389	0.19376
5.87232	6.17545	0.58367			1.00146	1.70148	0.15398
0.08459	0.38727	0.36089			2.61	1.1971	0.13379
1.00918	1.00795	0.08025			1.2177	1.22246	0.09503
2.24937	1.44812	0.14427			0.50254	0.546	0.03084
0.15998	0.15078	0.01991			13.9431	15.8448	2.04227
1.70208	2.6878	0.30992			4.38137	5.44883	0.76587
0.54799	0.78416	0.11505			0.16129	0.17127	0.01338
0.45683	0.67467	0.0367			4.55439	1.06206	0.06631
1.42092	0.96805	0.11028			6.31713	5.99526	0.52913
0.21157	0.21426	0.01357			0.78075	0.86509	0.07926
0.11411	0.12151	0.009			0.12273	0.12715	0.01894
0.12141	0.06978	0.00855			1.22716	2.49027	0.23588
3.16534	3.49471	0.53302			3.91093	2.9808	0.34404
0.1035	0.1535	0.00893			1.06606	2.03595	0.19233
0.73697	0.82883	0.06974			7.19565	7.57792	0.93758
0.06099	0.04727	0.00816			0.33599	0.42859	0.03007
0.52137	0.47501	0.03522			11.3799	21.5756	10.3295
1.77717	1.91365	0.16614			6.60404	6.43221	0.59884
0.12817	0.69102	0.08319			0.24229	0.38029	0.02942
0.39527	0.43619	0.02401			6.07701	5.96698	0.50072
0.31976	0.27355	0.02426			2.22926	1.52444	0.1517
0.35556	0.49891	0.03074			0.24634	0.83156	0.09711
6.46175	5.61096	0.59158			3.42941	3.26235	0.46672
4.85568	3.44562	0.31024			0.16721	0.1704	0.02203
0.13369	0.20007	0.0233			8.34815	6.08973	0.64608
0.12801	0.14176	0.01506			0.40083	0.85102	0.10763
0.03424	0.0352	0.00372			1.89998	1.091	0.10685
0.98191	0.90841	0.13278			0.0115	0.02641	0.00869
5.0225	4.30407	2.32756			0.24311	0.27521	0.02426
4.23955	3.41525	0.39418			0.30259	0.31059	0.02899
1.22037	1.18009	0.06008			0.40621	0.40467	0.04786
7.17067	5.79244	0.44261			4.97004	6.30979	0.58657
0.39599	0.29842	0.02428			2.15685	2.32781	0.26052
0.06175	0.05985	0.00805			0.00847	0.01024	0.0019
2.86062	2.90325	0.23559			0.36673	0.34227	0.02332
1.21367	1.05985	0.11575			2.59771	2.51594	0.15546
0.61533	0.55551	0.03659			1.09815	1.02851	0.08304
0.33091	0.29748	0.02477			1.03115	0.84142	0.08933
17.595	8.9648	1.12726			0.05256	0.01631	0.00244
1.77959	1.04262	0.09459			0.0585	0.06325	0.00673
5.05173	4.7541	0.63815			1.90174	2.35311	0.2702
5.83781	5.36539	0.49302			7.34514	6.63347	0.53572
0.01551	0.01753	0.0018			8.34449	8.95573	0.83173
1.34651	1.60307	0.54847			0.2661	0.26889	0.01768
5.79082	5.32737	0.55998			1.01209	0.86025	0.09156
0.01625	0.02207	0.00274			0.01768	0.08447	0.0058
0.06522	0.06361	0.0054			0.12804	0.18241	0.06597
1.25774	1.14474	0.09303			3.33519	3.25666	0.28698
0.33107	0.3669	0.03077			1.67915	1.0677	0.11442
2.46394	2.16734	0.19787			0.62862	0.56244	0.05569
1.2249	1.30789	0.14055			2.52185	3.7103	0.40858
5	4.83197	0.34565			0.37288	0.33288	0.02871
0.30786	0.28516	0.01361			0.13593	0.1484	0.01058
0.23396	0.21334	0.02698			2.03582	2.1867	0.22104
0.75556	0.91763	0.07482			0.03371	0.12513	0.05477
0.77917	0.85051	0.05905			0.08862	0.09994	0.01028
0.70063	0.84924	0.12324			1.10596	1.03547	0.09905
15.5779	16.53	2.90706
1.56617	0.76406	0.07889
0.07976	0.09088	0.00611
4.90603	4.76485	0.41945
0.05103	0.07148	0.01358
0.58503	0.8588	0.10774
7.5081	5.73911	0.3899
0.29137	0.37839	0.02565
0.31211	0.22939	0.05416
0.39558	0.43939	0.0311
2.96258	2.16383	0.26021
8.85748	18.7906	2.65557
0.54952	0.56532	0.06542
0.01642	0.01207	0.00211
1.62454	1.54267	0.07914
1.95587	1.7185	0.179
1.67456	1.68259	0.07561
1.78719	1.86618	0.18536
0.10315	0.13044	0.02234
3.00788	2.83155	0.24137
12.6949	10.0836	1.19773
0.13635	0.15853	0.04013
3.19279	1.05131	0.0955
0.62259	0.48638	0.08008
3.58022	3.56527	0.28401
3.77303	4.46604	0.59979
0.04443	0.05894	0.00795
0.95444	0.90553	0.0706
3.96899	3.70495	0.52485
0.22013	0.2219	0.02714
5.00092	4.49565	0.49722
2.06001	1.26858	0.11987
0.29281	0.24525	0.01913
0.79245	0.74514	0.07163
0.58924	0.38357	0.05639
1.1102	1.04126	0.05512
9.87166	6.97412	1.10288
3.09721	3.1295	0.40648
1.08453	0.93554	0.10058
2.0575	2.14634	0.18727
9.16748	6.64058	0.89783
1.21272	1.20983	0.11034
1.00747	0.92439	0.07021
3.59998	2.08184	0.19619
0.43914	0.76637	0.18603
1.57543	1.54205	0.13039
2.81559	2.68451	0.20777
0.94371	0.72664	0.08354
1.14325	1.11564	0.09477
7.76998	9.02281	3.79488
3.01655	3.94625	0.43744
0.78986	0.71771	0.10175
3.82807	1.0909	0.09788
0.0832	0.08505	0.02322
0.49424	0.42785	0.03046
7.08794	6.52294	0.72292
0.14929	0.09582	0.01577
0.66942	1.0553	0.09574
0.0432	0.04996	0.00849
1.59566	1.34594	0.21085
6.86641	6.69414	0.70106
0.47256	0.21899	0.03288
2.72766	2.82104	0.29017
3.52152	1.07237	0.09675
3.63739	3.42837	0.44429
1.00304	0.82219	0.06156
2.04616	1.31677	0.13217
0.06541	0.06468	0.00692
1.50453	0.91464	0.08868
1.07508	0.93491	0.08087
6.19455	4.90384	0.56733
0.64732	0.68242	0.0398
0.22849	0.23914	0.02488
0.05882	0.02528	0.00383
0.07341	0.05595	0.00373
0.01676	0.02298	0.00473
2.67184	1.01501	0.09348
5.39946	10.6443	2.67063
0.14971	0.12586	0.01017
5.19996	4.9076	0.57289
0.2411	0.24497	0.02289
5.29529	5.46179	0.53267
1.3453	0.6015	0.08372
1.05	0.80754	0.09405
0.04095	0.03876	0.00706
1.61719	0.99465	0.1012
0.42068	0.35503	0.03325
0.67664	0.64614	0.0911
0.66616	0.83807	0.09719
4.38359	4.26334	0.40927
0.02464	0.03431	0.00518
7.03801	5.55774	0.42073
0.77473	0.67618	0.08871
3.93278	3.63	0.38735
2.40237	1.0012	0.10166
8.35699	5.44763	0.75106
1.36267	1.27613	0.08678
1.83316	1.92584	0.22031
0.09725	0.11102	0.01525
1.93451	1.99415	0.19966
1.90669	1.78975	0.15579
2.02862	2.22971	0.1945
1.00128	0.90491	0.09844
0.03535	0.12469	0.00938
0.5807	0.49509	0.0443
4.23506	3.96191	0.36542
0.9044	0.87588	0.0737
2.48159	3.02137	0.34886
15.5339	15.6732	1.20515
1.46349	1.39452	0.13199
0.22097	0.21116	0.01767
1.76893	1.04759	0.09578
0.60325	0.61262	0.02639
0.03513	0.03408	0.00359
4.64141	6.07507	0.66292
2.89221	2.8996	0.335
0.91441	0.74705	0.09245
0.79469	0.8984	0.08661
1.07337	0.77405	0.0604
4.47126	5.42037	0.46278
0.52659	0.99294	0.09231
2.37783	2.23989	0.1917
16.6479	7.50341	1.07328
0.16246	0.2175	0.03907
7.08614	5.80215	0.61319
1.40181	1.44251	0.15146
1.68353	1.65697	0.07328
3.88481	3.5564	0.26304
5.06547	4.99942	0.45414
0.95161	0.91468	0.07035
2.30001	1.75282	0.17426
0.2076	0.21456	0.01639
1.07597	1.12843	0.11342
0.24076	0.18281	0.02171
2.81598	2.39044	0.23716
0.62085	0.6523	0.03778
0.06328	0.1814	0.01652
0.20111	0.16405	0.01101
1.29769	1.35591	0.15209
0.71207	0.84507	0.07682
1.29831	0.91536	0.10881
0.11517	0.22775	0.01831
0.30254	0.25658	0.01389
0.11937	0.14897	0.0086
4.31599	5.39494	0.59938
3.81364	3.85172	0.39917
0.06984	0.07168	0.01286
0.10872	0.10714	0.00959
1.1893	1.22631	0.1031
2.28218	2.06257	0.19198
3.70297	4.86173	0.58443
5.39946	5.18844	0.43717
1.03452	1.23289	0.09934
9.77867	7.90507	0.88131
7.18522	6.44814	0.936
1.36	1.34165	0.19088
0.4691	0.31077	0.03751
1.54992	1.23531	0.11757
0.8701	0.95808	0.12834
0.97085	0.84916	0.0567
0.01522	0.05243	0.00989
6.23649	5.41099	0.56927
1.15566	0.94895	0.10858
0.15486	0.1477	0.01046
2.32461	2.2852	0.13539
0.43745	0.38719	0.03451
0.81133	0.94739	0.07374
0.88779	0.84803	0.12421
0.59592	0.41881	0.04428
0.95144	1.12865	0.1112
7.32116	7.14922	0.61415
1.26864	1.22844	0.05854
2.53998	2.46446	0.21841
0.25852	0.21529	0.01782
0.00456	0.00601	0.0012
0.50486	1.15832	0.10223
0.09037	0.0705	0.01068
13.3386	12.4332	2.18381
8.75649	7.60044	0.79494
2.41596	2.59224	0.30237
0.44031	0.6584	0.05411
1.19812	1.12781	0.05755
0.43271	0.40459	0.02131
0.02904	0.04234	0.00538
1.16279	1.35963	0.1121
0.46211	0.39682	0.02453
1.46191	1.20884	0.10454
0.63649	0.32865	0.02806
0.33572	0.28869	0.02991
2.89095	2.25004	0.21328
0.01822	0.03202	0.00665
1.20398	1.02464	0.07679
0.09255	0.14569	0.00836
0.69865	0.65775	0.03965
2.32627	1.61513	0.13786
0.05999	0.06	0.00484
7.39861	7.18986	0.79487
0.03	0.0264	0.00369
5.86408	6.067	0.65983
0.52879	0.50529	0.03796
0.13353	0.10022	0.00969
0.2702	0.24019	0.03276
0.88953	3.90544	0.4195
0.38506	0.32251	0.02336
4.30437	4.31282	0.64237
1.2398	1.44572	0.16055
1.04858	1.1995	0.25161
1.90296	2.00309	0.20065
0.57429	0.37334	0.03714
0.19893	0.19836	0.04337
0.02262	0.0165	0.00277
1.37	0.9964	0.11127
1.31726	1.24731	0.13877
3.43613	3.45283	0.37992
40.2059	53.7795	7.78352
0.86078	0.84153	0.05445
1.05116	0.86378	0.08678
0.53777	0.8815	0.10812
0.09505	0.10338	0.00654
3.20538	3.03417	0.20564
0.00115	0.00584	0.00118
2.01851	2.13754	0.24511
0.70218	0.43762	0.06635
3.23989	4.64906	0.65807
0.31192	0.06585	0.00547
0.93858	0.90998	0.14329
1.2039	0.9441	0.06037
3.61352	3.80662	0.43918
8.74661	9.37877	0.87209
0.13483	0.09996	0.01326
1.12647	1.00396	0.15802
1.95182	2.22486	0.26159
0.04452	0.04238	0.0049
7.79022	6.03495	0.63972
8.2503	5.67512	0.72723
16.4998	14.2918	3.948
2.90636	3.03497	0.31314
0.82594	0.6525	0.0807
0.28846	0.37568	0.06327
1.5652	1.455	0.11334
18.5084	19.5676	2.00291
0.54591	0.81131	0.09416
2.81002	1.36554	0.14419
1.26325	1.08693	0.17098
0.81718	0.7943	0.06104
0.06349	0.06835	0.0089
0.386	0.36605	0.01591
14.032	12.0028	2.65974
0.84262	0.87061	0.10793
0.31365	0.35989	0.04313
1.91056	2.10731	0.24552
2.98456	3.16232	0.30098
3.96187	6.377	0.72776
0.2178	0.23027	0.01859
0.15583	0.21898	0.0172
0.93987	0.76567	0.09281
6.49531	4.75316	0.35754
1.70683	1.53969	0.14528
0.39036	0.30892	0.02418
1.31786	1.28493	0.14074
1.62585	1.68384	0.13976
0.01752	0.02818	0.00555
1.6	0.89826	0.11991
1.2301	1.26081	0.10352
9.941	6.42797	0.86124
4.8085	4.59739	0.48011
0.83106	0.87477	0.0978
0.02398	0.0297	0.00621
0.0105	0.01103	0.0033
1.48136	1.47125	0.16613
3.4947	3.62088	0.44093
6.78563	6.64156	0.56371
1.21054	1.26053	0.10944
0.09182	0.13766	0.01657
2.68813	2.51205	0.21178
45.9018	50.205	6.22757
1.22939	0.89005	0.09809
0.12333	0.22818	0.01752
2.05807	1.29131	0.12997
7.4948	6.5798	0.485
1.80464	1.21252	0.27733
0.26344	0.22524	0.04109
3.01905	2.86452	0.18843
0.06822	0.21634	0.04054
1.31981	1.27994	0.05746
0.14812	0.13233	0.01857
3.68884	3.35681	0.28821
0.23361	0.22876	0.02336
4.02004	4.51737	0.41448
0.01888	0.06347	0.0166
0.18168	0.18568	0.01669
0.12549	0.10406	0.00841
0.75842	0.86277	0.1078
1.86763	1.86889	0.17276
1.486	2.26722	0.23987
61.7647	41.3279	6.15643
2.31814	1.76877	0.20134
4.84485	4.89898	0.46392
10.6552	5.42887	0.74958
1.7	1.17558	0.12097
0.41638	0.36204	0.01974
2.02418	1.94313	0.17762
0.41749	0.41299	0.08774
0.0497	0.05748	0.01095
0.72537	0.58078	0.0513
0.62791	0.62978	0.03357
1.79734	1.79798	0.16489
1.56322	1.12076	0.08826
4.08	4.76726	0.44252
10.1454	17.0969	2.71519
0.16142	0.13277	0.00898
3.08269	2.06391	0.2146
1.64085	1.60277	0.09974
0.245	0.28493	0.01184
0.09645	0.0897	0.01207
7.72467	6.112	0.59719
0.00615	0.00535	0.000969076
0.00628	0.00608	0.00121
0.34525	0.264	0.02695
0.02151	0.02643	0.00611
8.86217	8.60572	0.79628
0.78933	0.69376	0.0278
164.233	41.6877	6.21942
0.19507	0.27126	0.04039
0.66616	0.53356	0.04447
0.46667	0.60442	0.04182
2.52249	2.4528	0.14982
0.42564	0.4594	0.02538
0.20263	0.8454	0.10755
0.93694	1.23972	0.09663
7.13937	6.62475	1.64153
0.39	0.55526	0.24077
4.31171	5.43714	0.61766
0.1695	0.24554	0.01878
1.05825	0.81777	0.08788
0.54149	0.42048	0.04034
5.63313	4.91326	0.69192
4.05565	3.60493	0.30861
0.05272	0.05309	0.0108
0.59532	0.65717	0.06989
0.78683	0.6819	0.09391
0.06326	0.04707	0.00752
0.62127	0.6211	0.04703
1.11327	2.19581	0.30943
0.07149	0.09547	0.01273
2.37411	2.19751	0.16912
0.01393	0.01348	0.00171
0.48352	0.41498	0.03675
8.16206	8.31548	0.91363
0.26514	0.23656	0.02311
1.76921	1.88553	0.12926
0.51556	0.42662	0.02491
5.12661	4.66421	0.65822
3.22003	3.00535	0.26346
7.26993	10.4855	1.48659
0.76881	0.88586	0.1082
1.38516	1.39774	0.13233
0.42198	0.37959	0.03636
0.27549	0.26614	0.06175
0.07583	0.08074	0.00809
0.13743	0.13642	0.00889
0.98363	0.93575	0.08096
3.60496	3.58916	0.286
0.23726	0.20291	0.02346
0.68675	0.63141	0.04802
0.16738	0.16166	0.00921
0.21897	0.28864	0.03525
0.51337	0.51249	0.04022
1.11196	1.00486	0.14632
0.96547	0.86097	0.06595
0.68862	0.8576	0.06557
2.24145	2.16694	0.14438
1.245	1.55107	0.2088
2.22377	2.26544	0.13931
0.1374	0.10742	0.01384
1.80074	1.75761	0.09699
0.81014	0.73806	0.06913
1.62577	0.9912	0.10107
0.25019	0.26804	0.02426
0.33876	0.28252	0.0256
1.92992	1.19718	0.11255
0.51299	0.56785	0.04381
4.10592	6.91104	0.80598
1.19124	0.15297	0.00889
1.53993	1.56704	0.1168
49.2935	53.7683	6.63909
3.46497	1.24746	0.13811
1.66974	1.82167	0.15753
2.30653	2.01893	0.19717
0.68163	0.54275	0.04662
4.03562	3.67389	0.27686
1.77239	1.49176	0.7066
1.12839	1.12253	0.0924
1.90384	2.26542	0.25998
0.93261	0.75813	0.10923
0.29753	0.26242	0.02041
0.01148	0.02596	0.00857
0.07539	0.11064	0.02268
1.04119	0.83679	0.09717
1.11209	0.61243	0.05131
1.22744	1.10373	0.15984
2.11057	2.19941	0.55666
0.98433	0.88246	0.10812
0.031	0.02266	0.00278
0.53343	0.43548	0.03543
7.27361	7.37618	0.8262
2.20836	2.69195	0.42292
0.79891	0.74618	0.04087
0.04323	0.05539	0.00639
4.20727	3.8067	0.29288
0.1577	0.07459	0.02123
0.12525	0.08727	0.00863
11.2285	8.70151	1.03178
2.30802	2.34661	0.2048
0.85522	0.64657	0.09457
0.60639	0.6158	0.0432
0.06359	0.06367	0.01171
0.29747	0.2855	0.02483
4.24952	3.73332	0.31934
8.29946	8.49172	0.82429
0.2351	0.18328	0.02215
6.64492	7.91074	0.99275
0.21629	0.18667	0.01477
0.69557	0.7748	0.06535
1.43618	1.26407	0.13391
2.25289	2.56554	0.29495
0.36377	0.836	0.09717
0.20619	0.19294	0.03636
1.52897	1.76019	0.24419
0.57836	0.59682	0.09821
4.58997	5.68226	0.54691
1.62271	1.47351	0.14394
1.19382	1.2718	0.06092
0.04864	0.04583	0.00456
0.01737	0.01798	0.0016
0.23123	0.19461	0.02312
0.47149	0.47274	0.03479
2.09228	2.1607	0.21816
0.3838	0.37089	0.02019
0.73502	0.52888	0.0501
0.11131	0.08025	0.00714
1.28822	1.06466	0.104
1.62002	1.77642	0.24279
0.45558	0.66215	0.09153
1.02821	0.8675	0.09766
0.32761	0.3984	0.02735
1.0827	1.05517	0.08871
0.28376	0.3534	0.04947
0.10024	0.07316	0.00823
13.318	11.5894	1.65983
2.2857	0.98526	0.09193
2.86603	2.74725	0.24322
23.7744	23.6677	2.46357
1.4382	1.50156	0.07634
3.17439	2.7582	0.2925
0.07165	0.05151	0.00811
5.94005	7.97376	0.74872
0.14414	0.1184	0.01513
0.17137	0.15813	0.01689
0.02794	0.02841	0.0025
3.10499	1.74568	0.19529
0.30423	0.22191	0.02455
0.97605	0.8336	0.07003
7.45058	6.34181	0.49983
12.0695	7.16717	1.00448
2.78997	2.36399	0.22942
0.74495	1.03056	0.11419
2.63015	2.59508	0.22583
3.50405	3.31266	0.27904
10.6913	4.19841	0.46883
0.43321	0.31247	0.02264
0.32659	0.36796	0.04508
1.30479	0.92312	0.109
1.14277	0.89794	0.10843
1.81744	1.46045	0.12496
0.00265	0.00286	0.000464615
0.25128	0.23858	0.02411
0.10519	0.11947	0.01929
0.31285	0.508	0.07065
0.89135	1.08463	0.08479
1.14377	1.03081	0.14989
0.38094	0.92293	0.08902
1.17712	1.29747	0.14093
2.11432	1.45251	0.29818
0.48765	0.50465	0.07314
1.28653	1.52677	0.20687
2.6809	2.64035	0.28427
0.22474	0.24874	0.01913
0.28893	0.2612	0.02087
0.49815	0.55461	0.02947
0.41839	0.61911	0.02317
0.56128	0.46092	0.03662
0.11392	0.10949	0.00899
8.15793	7.58036	0.8013
2.27861	1.51568	0.13986
0.11776	0.135	0.01716
4.66627	3.57323	0.29258
0.44972	0.37432	0.02461
6.14285	6.02986	0.50641
4.45051	4.17353	0.38274
1.46595	1.31203	0.12032
4.28292	4.72456	0.55625
1.35488	1.42417	0.07107
0.19173	0.23308	0.02404
0.26525	0.23106	0.02576
0.07035	0.07543	0.01334
0.11234	0.10486	0.00831
0.80525	0.55993	0.08562
1.28763	1.22177	0.13782
1.22498	0.84002	0.14885
1.31271	1.52321	0.13611
3.84477	3.46273	0.36816
5.57763	5.69407	0.476
0.5788	0.70522	0.08306
1.44006	0.96278	0.11009
5.57327	5.73856	0.55259
0.09486	0.07015	0.00924
3.30621	4.52531	0.54635
0.91161	0.87347	0.07384
0.65498	0.8401	0.07107
0.05134	0.04259	0.00312
1.35957	1.7344	0.16222
0.05835	0.05258	0.00557
1.75001	1.99915	0.26794
0.57342	0.53786	0.04477
0.00484	0.0089	0.00152
1.55246	1.51835	0.06286
0.61287	1.19923	0.10502
0.29833	0.22375	0.01934
0.39689	0.37497	0.04487
1.34993	1.31037	0.05717
2.30515	2.09797	0.38579
2.24001	3.07736	1.00283
0.69442	0.81471	0.08532
0.22791	0.26288	0.03685
1.23492	0.92589	0.14186
0.6881	0.94258	0.10868
0.30706	0.3067	0.02892
0.17787	0.12723	0.01895
0.52611	0.43411	0.02488
0.68405	0.57523	0.04748
2.35744	1.86665	0.18328
0.62183	0.63632	0.04596
0.15902	0.25381	0.01495
1.11048	1.19128	0.05567
12.5649	12.8139	10.1296
0.75381	0.52801	0.02636
0.94248	0.89007	0.09127
0.88779	0.84671	0.07703
1.56121	1.7961	0.15047
0.16854	0.206	0.02812
0.35525	0.28332	0.02879
0.02128	0.02873	0.00579
0.11827	0.1169	0.01098
0.13802	0.15782	0.02025
2.08459	1.82802	0.18524
0.09022	0.06051	0.00585
1.43572	0.93591	0.09923
3.46865	3.26823	0.32902
1.02553	0.95595	0.07425
0.34902	0.33311	0.02912
0.21345	0.20173	0.01942
1.50567	1.58951	0.15382
0.28684	0.23998	0.01875
0.53659	0.44177	0.03647
0.32459	0.31946	0.02646
18.7301	16.8889	9.96705
5.11164	4.56978	0.64324
5.49123	4.58231	0.50889
0.02939	0.02642	0.00235
1.17001	1.32935	0.39506
1.38941	1.57268	0.13345
0.32304	0.51248	0.07607
2.82931	3.07905	0.31783
0.01739	0.0209	0.00141
2.02032	1.81459	0.18127
1.16598	1.13124	0.13498
3.75517	3.42312	0.27661
0.76403	0.71176	0.05334
3.92383	3.58693	0.26661
6.01492	5.83771	0.59036
0.05236	0.05794	0.00519
1.31244	2.14512	0.24115
4.28184	4.39513	0.66976
0.07111	0.0761	0.01119
1.7189	1.91012	0.21273
0.20668	0.14647	0.01207
1.7084	1.0996	0.11614
1.53059	1.37435	0.14931
0.04852	0.09293	0.02399
0.74865	0.81582	0.06482
3.03997	1.5365	0.15535
2.46434	2.15156	0.23444
0.5579	0.84689	0.09732
0.92606	0.86014	0.06891
0.09069	0.10228	0.00956
1.44315	1.62152	0.13822
0.36939	0.32327	0.03418
2.47828	2.96006	0.34151
1.30479	1.10364	0.12053
0.09358	0.22106	0.01684
5.54153	5.71023	0.63402
2.62392	2.38429	0.20237
1.4003	1.37287	0.1027
0.17666	0.39934	0.02261
2.78997	2.52258	0.68406
6.95857	7.57342	0.7538
4.81881	4.33941	0.46246
5.08768	3.88782	0.48499
0.51688	0.45648	0.04196
0.05292	0.04183	0.00747
0.90701	1.33389	0.11495
0.14601	0.16808	0.02038
6.38175	4.8403	0.72028
0.06943	0.05359	0.00577
9.59379	10.5202	1.03295
1.61484	1.18797	0.17862
2.36548	2.07945	0.15927
2.02507	1.81974	0.13109
4.18389	4.40482	0.5072
0.65601	0.69567	0.07677
0.43943	0.38022	0.03287
0.07746	0.0562	0.00848
2.48502	2.00302	0.28384
2.8053	3.13505	0.4072
1.27888	1.26481	0.11726
0.423	0.3153	0.02224
0.04976	0.04243	0.0059
0.01515	0.00899	0.00166
2.38002	1.85455	0.26494
1.23529	1.19138	0.10237
6.60572	5.23135	0.64666
12.4687	14.1857	2.83822
3.59426	3.76402	0.37722
0.16527	0.21538	0.02621
0.03164	0.03278	0.00623
4.60002	4.54152	0.33725
0.72855	0.75688	0.04963
0.02067	0.02051	0.00195
0.44303	0.42962	0.05184
6.21241	5.31908	0.46921
0.30116	0.33361	0.06126
0.33661	0.34251	0.02281
8.55323	6.2751	0.66746
0.83778	0.83793	0.06027
2.67942	2.43905	0.42764
13.9672	7.52227	1.07717
3.63003	3.87312	0.34608
1.741	1.67864	0.16421
0.75381	0.60284	0.03747
2.04235	2.10698	0.21533
2.48897	1.00127	0.09274
5.09096	5.68731	0.6422
0.38625	0.33219	0.03292
1.47004	1.31774	0.13758
0.5569	0.47668	0.04143
0.43903	0.40019	0.0347
0.19009	0.25536	0.02638
1.07112	1.06688	0.08257
0.66225	0.64385	0.06869
2.19124	2.10459	0.28878
3.18002	3.04334	0.28486
0.14268	0.12059	0.01377
3.98832	4.09703	0.47259
3.26513	3.51679	0.36454
1.15014	0.90578	0.09302
0.50213	0.45716	0.03953
0.03304	0.03434	0.00618
0.74066	0.35809	0.0322
0.05315	0.65034	0.10422
18.5468	18.5799	2.23095
0.29932	0.23769	0.01995
0.8017	0.75721	0.05613
0.24742	0.72767	0.08361
0.54236	0.57489	0.04634
1.33113	0.95165	0.10977
0.30164	0.27788	0.03105
0.35676	0.27043	0.02438
0.40957	0.31176	0.03026
0.28956	0.23348	0.0185
1.1311	0.98217	0.08092
2.04296	1.96757	0.16435
1.36943	1.31505	0.11351
4.3408	4.23948	0.3544
1.33242	1.02365	0.06975
8.75851	6.21637	0.66065
0.72862	0.67948	0.05728
0.07786	0.1452	0.00832
4.63628	4.72564	0.48726
0.82111	0.63267	0.06598
3.00345	2.67507	0.45922
1.42508	1.56785	0.07914
1.55371	1.4853	0.13021
0.20394	0.23204	0.02989
4.84998	4.18033	0.46044
5.00472	5.08123	0.49242
0.09715	0.09789	0.016
0.97827	0.94066	0.06959
0.60182	0.50414	0.02398
1.588	0.64346	0.05182
0.13671	0.18416	0.02093
4.30626	4.16768	0.3822
2.15323	2.13817	0.12329
0.4858	0.55356	0.15439
0.73809	0.73366	0.06234
0.64763	0.70775	0.02828
1.37101	1.50854	0.18791
0.78451	0.80837	0.12644
0.78846	0.59741	0.08361
14.9259	12.871	1.92517
0.0415	0.04496	0.00642
0.19093	0.17371	0.02092
0.15748	0.17641	0.02234
6.88113	4.95694	0.54733
0.56858	0.62878	0.03621
6.65166	6.66153	0.61258
0.10528	0.13672	0.00774
6.56584	5.54031	0.58376
2.27557	2.1399	0.12344
0.47969	0.52193	0.02931
0.71687	0.81578	0.08006
9.12578	8.85572	0.83598
35.989	41.5566	6.00981
0.88679	0.62746	0.03343
3.21877	4.03505	0.44848
2.48857	2.63362	0.26993
5.17309	6.04953	0.59509
1.17028	1.1287	0.06205
11.5715	4.65148	0.52661
19.7124	33.4373	4.83637
0.4167	0.35834	0.03662
18.3105	15.6689	1.61812
3.459	3.30826	0.42004
0.16814	0.28108	0.17824
0.0169	0.01016	0.00185
10.0113	8.58927	0.72588
2.91179	3.18885	0.39418
2.44732	2.50087	0.18949
1.22045	1.18166	0.06002
0.12356	0.08477	0.01449
0.39595	1.01514	0.10345
0.30988	0.36224	0.02034
0.05795	0.04189	0.0054
3.748	3.53522	0.33655
1.7075	1.75971	0.13225
0.34468	0.26456	0.02698
0.73556	0.74799	0.06279
5.47142	4.7078	0.51243
0.06864	0.07694	0.00516
0.14601	0.16294	0.0199
0.68052	0.52267	0.02805
0.73971	0.64647	0.0649
0.23045	0.24684	0.01728
1.85102	1.19791	0.12256
0.57748	0.83997	0.05504
3.37513	3.9179	0.43581
0.3402	0.54829	0.07679
5.82868	4.50758	0.5438
5.77883	5.342	0.56164
1.06537	0.85645	0.07203
26.0507	19.7958	2.75339
6.37177	5.97502	0.66287
0.87134	0.87359	0.06501
1.95191	2.14912	0.22581
0.65964	0.66552	0.02988
2.93002	2.22147	0.19961
3.16002	3.83896	0.36879
1.25745	0.85145	0.05679
0.95039	0.89729	0.07273
0.50182	0.47518	0.0284
2.24973	2.61512	0.30076
0.10052	0.13666	0.01394
10.2468	9.88855	1.07522
2.99164	2.90285	0.22294
1.92921	1.18912	0.11198
0.24055	0.3431	0.02983
0.14496	0.19318	0.0291
0.14169	0.20044	0.03196
0.19026	0.1395	0.01998
0.04858	0.04982	0.00311
2.10116	2.72487	0.31363
3.02622	1.04012	0.09486
1.1512	0.94504	0.09949
2.28192	2.36676	0.17597
2.15675	2.01922	0.17955
1.05582	0.98812	0.05405
0.01619	0.02312	0.00446
0.03634	0.04451	0.00444
1.63132	1.62529	0.17291
0.08952	0.08394	0.01043
4.36124	6.39942	0.85495
0.04527	0.86123	0.10777
0.74988	0.43268	0.07967
2.92604	2.43045	0.2014
0.04063	0.04716	0.00944
1.40887	3.02811	0.32857
4.95633	4.89272	0.40196
0.03706	0.03143	0.00266
0.06835	0.05875	0.00662
1.61599	1.66763	0.18975
4.88416	3.95145	0.43981
2.96415	1.12286	0.11854
0.00627	0.03198	0.00349
0.01364	0.0072	0.00146
3.02538	3.64521	0.46042
1.29134	0.94113	0.10946
2.01363	1.86147	0.19944
11.3799	13.6907	4.61183
1.32614	1.39728	0.06928
3.53346	3.26425	0.22049
0.17374	0.14703	0.01828
1.55894	1.75316	0.19992
5.96596	5.40372	0.59986
1.39553	1.3842	0.11742
0.65408	0.62076	0.04861
2.46502	2.40435	0.14559
1.4237	1.33763	0.10273
0.59822	0.55103	0.05338
2.1679	2.23543	0.19515
9.82132	7.72409	0.70518
4.35462	4.01068	0.56599
2.83779	2.78456	0.28623
0.32558	0.28376	0.02042
0.15075	0.1284	0.01385
2.49	1.95326	0.19339
1.2481	1.053	0.09433
3.66142	2.61332	0.34027
1.01123	0.74689	0.04324
0.80301	0.73593	0.05591
3.94103	3.79676	0.31843
13.3555	5.69458	0.66502
0.37547	0.41478	0.02473
6.21899	5.3917	0.56712
0.47377	0.43862	0.0369
1.73488	1.74713	0.16537
0.25119	0.2238	0.02785
0.82135	0.78958	0.07201
1.30539	1.36739	0.11646
0.51127	0.56137	0.03184
0.11154	0.12975	0.01405
0.11117	0.08753	0.00827
1.44481	1.49435	0.16891
0.000749445	0.00208	0.000487806
35.0163	36.9785	4.5886
0.93815	0.90888	0.10866
0.54519	0.54833	0.05724
0.69061	0.5005	0.03612
1.36773	1.20671	0.16187
3.19669	3.15889	0.24911
0.72066	0.66064	0.05264
0.05008	0.03538	0.00416
0.1098	0.14463	0.01805
0.08487	0.07293	0.00863
2.29736	2.14429	0.19557
0.26532	0.2273	0.01751
4.03766	3.81104	0.3495
2.14052	3.12518	0.28275
4.44539	4.40049	0.35669
3.82772	3.0415	0.56437
0.2489	0.36936	0.03424
1.96916	2.12689	0.1814
5.4752	5.09277	0.62202
1.7968	1.82618	0.09931
0.02346	0.0309	0.00295
5.21999	6.66026	0.66276
3.21521	2.95116	0.31653
1.97834	1.75751	0.27106
0.65303	0.33017	0.05511
0.76232	1.04825	0.09594
4.63724	3.98496	0.34078
1.97597	1.408	0.20844
3.82737	3.93015	0.40855
0.96581	0.87874	0.09423
0.06298	0.05386	0.00426
5.74593	11.0484	1.58933
1.58001	0.90635	0.09725
0.10332	0.10092	0.00791
174.442	42.0507	6.28304
0.25816	0.25668	0.02349
17.3844	11.3861	1.62043
7.5043	4.42116	0.57205
2.4001	2.34943	0.14086
3.73499	3.55916	0.33883
6.40118	5.3878	1.39158
4.65168	4.3698	0.61973
2.10591	1.54924	0.13231
4.05238	4.12006	0.40068
0.72641	0.75105	0.0447
0.14517	0.19462	0.02082
2.35099	2.43299	0.15385
2.28607	2.26276	0.30788
0.26199	0.28306	0.0283
5.19003	4.38749	2.5966
0.53001	0.48941	0.02442
2.57502	2.4744	0.17825
0.20951	0.18764	0.01553
0.85241	0.92983	0.08245
1.08193	0.92455	0.09891
0.14843	0.18397	0.02179
0.0848	0.08875	0.00884
0.60994	0.45407	0.04268
1.48741	1.71203	0.14625
1.1199	0.78503	0.11254
1.55493	1.84326	0.27662
1.58118	0.95241	0.1098
21.0756	17.4422	2.2825
0.79596	0.98076	0.07532
3.88472	3.53469	0.32391
0.24311	0.25569	0.03269
0.26128	0.24221	0.02604
1.64551	1.69459	0.16604
0.63096	0.62767	0.06759
0.04685	0.04192	0.00499
1.12001	0.73776	0.11045
0.06695	0.81998	0.11825
2.01303	2.04007	0.21054
3.74197	2.97785	0.27078
0.09363	0.12329	0.01425
0.03972	0.04357	0.00888
0.65851	0.85501	0.09744
0.26519	0.30315	0.01851
0.02076	0.01577	0.00381
0.21964	0.20513	0.02059
1.45128	0.98608	0.11088
0.78294	1.29245	0.12038
2.95223	2.84591	0.27456
2.32916	2.40371	0.15129
0.41178	0.08792	0.00585
0.94248	0.909	0.07162
0.91487	0.94426	0.07159
1.30587	0.93726	0.07164
0.63644	0.62135	0.06765
0.92444	0.86044	0.05226
0.00632	0.01276	0.00226
1.8174	1.62782	0.14698
0.65933	0.60465	0.06398
0.4619	0.56475	0.05416
0.03524	0.04715	0.0066
11.4638	10.7742	1.16564
1.75093	1.81262	0.18991
0.29456	0.29145	0.02776
2.32001	3.18652	0.40783
0.71651	1.52812	0.1865
0.02836	0.02823	0.00368
0.35525	0.39007	0.03633
0.11721	0.28709	0.03312
1.27823	1.36957	0.10556
1.20407	1.23338	0.10155
0.97127	0.99729	0.12999
1.0086	0.94718	0.07782
1.05687	0.9621	0.14035
0.14847	0.15689	0.01208
1.90143	1.47309	0.132
0.04908	0.05301	0.01173
0.76275	0.81891	0.07368
15.2314	10.0827	1.20357
1.57659	1.03327	0.11277
0.46117	0.5062	0.02829
1.48847	1.4978	0.13004
1.77873	1.81008	0.0981
0.25882	0.212	0.02413
3.06747	2.11308	0.42684
0.51955	1.25453	0.13926
0.96948	0.87343	0.07028
1.42876	0.91659	0.0987
0.20305	0.21522	0.01322
0.27585	0.30687	0.02419
0.55808	0.59812	0.03421
1.73528	1.6848	0.09127
2.034	1.99761	0.14523
2.7534	1.12777	0.18419
5.23383	4.35957	0.37391
0.00979	0.0297	0.00461
2.98071	2.64786	0.24621
1.93584	1.90521	0.17472
0.18952	0.26116	0.02086
1.23126	1.19606	0.09112
0.03784	0.04304	0.00464
0.28791	0.844	0.10752
1.44457	1.32931	0.06096
0.49795	0.30719	0.04819
0.22075	0.17641	0.02234
1.94693	0.88452	0.08858
0.05529	0.05236	0.00876
0.04954	0.04893	0.00449
3.81988	4.20027	1.42159
0.49479	0.61091	0.05474
0.96939	0.5715	0.10391
5.73879	4.94868	0.4458
0.10671	0.11371	0.01485
5.59938	5.33117	0.67724
0.83293	0.75945	0.2257
0.1561	0.1597	0.0094
0.15887	0.12285	0.01855
1.73576	1.85885	0.21243
6.11575	5.21913	0.48566
0.12796	0.14406	0.02117
0.23782	0.1836	0.02217
17.7109	9.0718	1.14277
1.73816	1.71592	0.07877
12.62	12.6006	0.95821
24.6746	23.3827	2.71845
1.48837	1.53555	0.12415
0.08958	0.06365	0.00719
0.28755	0.29924	0.01962
0.64662	0.7607	0.23944
2.98662	3.9417	0.46506
0.38029	0.36612	0.03337
0.06589	0.05619	0.01076
0.38974	0.38304	0.02931
4.58765	4.61267	0.48181
4.11112	3.7325	0.28384
3.67401	4.7612	0.5638
1.11975	0.97147	0.14421
0.56735	0.54591	0.03851
0.34332	0.39161	0.05914
6.32995	7.74038	1.03428
0.02284	0.03939	0.00473
7.56014	7.37532	0.63796
0.03614	0.03965	0.00694
0.02468	0.03073	0.00203
0.54734	0.56657	0.02616
0.44158	0.35794	0.03223
2.49	1.81731	0.16691
0.80939	0.67959	0.05462
11.8902	10.954	2.16887
1.46352	1.21617	0.09769
4.76245	4.72339	0.39496
8.71385	8.46542	0.77518
2.6937	2.6143	0.19928
5.12932	5.05909	0.41725
8.58954	8.30957	0.91317
0.19088	0.28354	0.01851
0.32952	0.14594	0.02251
3.86857	2.93224	0.33304
3.94775	4.06201	0.36918
0.38129	0.37841	0.0321
3.39453	3.77321	0.4683
0.40984	0.78306	0.11654
0.45715	0.35507	0.02218
1.57739	1.51435	0.07859
0.80999	1.24813	0.19432
1.59761	0.98497	0.08151
21.8806	13.6495	1.82294
23.6238	8.35907	1.25839
0.21616	0.2997	0.02502
4.75478	3.66897	0.30478
0.51145	0.78426	0.0846
0.3917	0.31575	0.02976
2.09084	1.32516	0.12268
0.65318	0.31072	0.04576
1.54999	1.00935	0.13014
0.35364	0.34227	0.0309
0.57628	0.67981	0.07976
5.60945	4.58866	0.39513
0.67381	0.58261	0.04388
4.05733	3.629	0.32302
2.3341	2.29869	0.24592
0.08302	0.06346	0.00871
0.21482	0.23276	0.02835
0.39182	0.46535	0.05901
0.06962	0.36041	0.03254
0.02006	0.11915	0.01743
0.08138	0.09967	0.0162
2.65393	2.39648	0.37435
1.25406	1.07336	0.04809
0.35992	0.34398	0.04798
3.03997	3.35769	0.31674
1.67182	1.41433	0.12124
6.39352	6.78114	0.63333
0.71938	0.66269	0.04895
0.03799	0.03431	0.003
5.59719	5.04338	0.45595
0.06309	0.16463	0.01971
0.62898	0.48696	0.05313
0.05122	0.05465	0.00796
1.15894	1.11884	0.06246
3.82604	3.64484	0.33101
2.78497	3.83944	0.42429
1.41974	1.19119	0.10734
0.6937	0.73058	0.04724
0.06309	0.1163	0.01409
0.94417	0.81192	0.07879
0.00615	0.01002	0.00163
8.78861	7.69961	2.20027
0.06277	0.06784	0.00916
1.12484	0.99397	0.10767
0.31008	0.31328	0.02079
3.64477	2.87583	0.21731
0.3454	0.3419	0.02611
3.19051	3.64028	0.49086
0.41595	0.47884	0.05295
2.15948	3.51628	0.3853
0.80205	0.71431	0.07819
0.54283	0.36815	0.05686
4.06237	4.47587	0.61638
0.54484	0.8616	0.10777
4.81826	5.16962	0.60841
0.14446	0.25399	0.01643
19.0147	19.2083	2.6643
1.05383	1.20467	0.10541
0.0035	0.00582	0.00117
0.18449	0.17684	0.01623
0.16248	0.25446	0.01646
1.37325	1.33401	0.05713
0.05653	0.0456	0.00573
3.47792	3.37899	0.39161
3.02691	2.5951	0.37184
0.17918	0.12891	0.0093
1.46386	1.233	0.19363
1.5713	0.98142	0.08076
6.58294	2.88063	0.61963
1.52834	1.36789	0.11757
0.6924	0.52111	0.02799
0.72739	0.62191	0.05035
31.831	37.6037	5.52036
0.07819	0.0834	0.01017
0.45006	0.46162	0.02437
0.4643	0.40888	0.04724
3.76539	3.54692	0.32503
2.29588	2.54552	0.32031
0.46988	0.43406	0.02467
3.92654	1.77583	0.19709
3.85301	4.27722	0.81504
1.10354	1.35303	0.114
1.58818	1.62487	0.14838
0.9206	0.87609	0.0553
4.14753	3.81693	0.35004
3.27371	3.07123	0.20949
3.11157	3.03017	0.33665
1.20484	0.98362	0.09032
5.62005	4.5617	0.46485
3.93577	4.99458	0.4383
0.01498	0.01346	0.00171
0.04093	0.03464	0.00628
17.8398	16.6311	5.62507
0.57903	0.49608	0.02412
0.16336	0.1451	0.01292
0.33444	0.31329	0.03066
6.65994	5.57195	0.5777
1.65132	1.58023	0.21997
0.89347	0.95284	0.12467
10.676	11.5559	1.13701
0.58834	0.54603	0.03559
1.8465	1.95683	0.22394
0.09206	0.07023	0.01267
0.0738	0.04244	0.0055
5.23649	5.16202	0.4268
0.02596	0.02304	0.00211
0.04951	0.04207	0.00707
2.55176	2.47902	0.18636
0.02148	0.01218	0.00191
0.10042	0.0973	0.01837
1.99489	2.09521	0.18272
2.15199	2.37504	0.20913
0.17556	0.18727	0.02081
0.7307	0.85122	0.12651
5.37353	5.567	0.74286
0.02778	0.04697	0.00512
0.34258	0.33685	0.02643
0.24093	0.25258	0.04717
0.02903	0.0337	0.00265
22.7379	14.778	1.99303
4.86519	4.30629	0.35654
1.3161	1.20233	0.10114
0.62984	0.6564	0.10115
0.13438	0.15575	0.01418
0.00269	0.00277	0.000455104
2.90663	2.85004	0.27496
1.38532	1.3463	0.05716
8.19936	6.03635	0.80576
0.05398	0.05282	0.00905
1.15252	1.0984	0.0932
0.23235	0.20755	0.01049
0.29131	0.24817	0.02704
0.08834	0.06641	0.00673
3.0011	2.90563	0.42112
4.60744	4.85522	0.67509
1.76783	1.42128	0.16004
0.80002	0.81985	0.05021
1.87383	1.98901	0.1991
0.03354	0.0469	0.00366
0.31802	0.26609	0.01813
1.20957	0.92493	0.10904
0.30166	0.22014	0.02444
0.01321	0.04018	0.00834
0.06749	0.06334	0.01256
0.39337	0.35039	0.02441
1.55959	1.49275	0.26129
0.86872	0.74248	0.0697
0.05066	0.06132	0.01148
14.9975	16.3289	1.65652
1.86526	1.62249	0.25177
0.68802	0.62462	0.04693
0.5271	0.77609	0.05516
2.07467	2.18972	0.16451
2.51594	2.87462	0.2627
8.33892	7.37656	0.67648
0.0329	0.0303	0.00587
0.03777	0.01999	0.00321
0.15075	0.15918	0.02319
4.25863	4.44002	0.38568
4.56373	4.66327	0.42606
29.342	21.2885	1.74505
0.61111	0.76326	0.05881
0.93102	1.01269	0.04428
0.05932	0.07329	0.01769
1.6684	1.60376	0.14653
24.9551	36.0876	5.26852
0.16806	0.19366	0.02308
0.28138	0.29849	0.02422
1.6236	1.54558	0.1374
2.68763	2.61729	0.27047
0.09241	0.09856	0.00981
0.33115	0.42916	0.03542
0.78323	0.87132	0.10794
0.01725	0.01404	0.0032
0.65333	0.87644	0.0706
2.00498	2.00951	0.11315
0.01017	0.00974	0.00131
3.36853	1.06274	0.09617
0.17612	0.19704	0.0204
5.32721	4.87833	0.39944
5.25158	6.47287	0.93478
0.68185	0.60658	0.04931
8.0214	7.7159	0.6787
0.33027	0.26967	0.02109
0.51556	0.47608	0.04064
0.68563	0.94669	0.07359
0.39294	0.31453	0.0297
0.05227	0.05661	0.0057
0.12307	0.07326	0.00942
1.62712	1.53754	0.14823
2.65736	2.67549	0.22299
0.21613	0.18803	0.02035
2.91971	2.90771	0.3024
1.01046	0.77706	0.07743
0.49092	0.52106	0.02799
0.33795	0.41221	0.01662
1.63542	1.42236	0.14666
0.2112	0.17483	0.02227
3.40918	4.11511	0.4584
1.18397	1.21173	0.0794
0.78881	1.10406	0.09868
0.63595	0.59021	0.04988
1.70883	1.57495	0.11631
0.39039	0.36304	0.03374
2.65919	1.83858	0.15912
9.32288	8.89955	0.69755
4.91688	4.22176	0.39131
3.45366	5.64667	0.72231
1.02308	1.8908	0.25244
0.86191	0.90033	0.13164
0.71743	0.69184	0.05122
0.1553	0.14879	0.01358
0.00995	0.00672	0.0013
0.4427	0.44608	0.03209
0.43822	0.37625	0.0331
0.63668	0.67534	0.07858
0.04783	0.07245	0.01413
0.55665	0.44197	0.0385
1.99122	2.03868	0.20463
0.26844	0.30759	0.01861
0.15454	0.14436	0.01228
1.81468	3.35238	0.71993
4.11169	3.9909	0.55176
1.71135	1.90435	0.16351
0.30021	0.19932	0.02164
0.73938	0.67681	0.10429
1.07293	1.20035	0.11318
2.56833	1.95352	0.41377
0.64367	0.60703	0.04991
0.46454	0.32313	0.06335
0.03831	0.03593	0.00474
0.24671	0.37079	0.05346
1.88465	1.86133	0.11659
0.13016	0.1341	0.00897
1.2711	1.04737	0.09572
34.3068	30.0472	3.28698
1.08663	0.91588	0.10883
0.46078	0.69783	0.05926
0.09361	0.0701	0.00926
5.93458	4.78279	0.41381
2.03962	2.26307	0.25971
2.26001	1.44267	0.13454
0.74511	0.69265	0.05231
3.32897	3.08877	0.40497
1.393	0.31593	0.02083
1.83713	1.67803	0.11146
0.89436	0.87434	0.04863
10.5928	8.48479	0.88608
0.34655	0.28285	0.02252
0.1387	0.11989	0.00903
0.69934	0.74899	0.11
0.13593	0.17338	0.01506
0.07782	0.05932	0.0112
0.36825	0.31586	0.02228
0.02348	0.03165	0.00429
1.06043	0.95023	0.14108
5.07049	4.45942	0.37707
0.51594	0.40021	0.05307
0.26102	0.2681	0.02935
0.01912	0.0192	0.00257
0.2525	0.16384	0.01634
1.74329	1.48956	0.23235
5.65379	3.75971	0.33818
10.0647	9.12609	1.73191
2.24999	1.07467	0.12704
0.97259	0.90017	0.0835
2.25367	2.18223	0.14715
0.6478	0.64318	0.03999
0.0483	0.05888	0.00523
0.93349	0.88434	0.0711
5.24602	4.44083	0.35529
3.36302	3.21042	0.25942
0.1024	0.09939	0.01702
0.11246	0.10393	0.009
0.75041	0.86446	0.09761
0.01862	0.02072	0.00141
0.12801	0.11973	0.01819
0.83956	0.87207	0.08616
5.96912	5.51757	0.65036
0.56891	0.58829	0.04673
0.0192	0.01375	0.00208
4.11529	4.25353	0.2563
5.90106	5.6417	0.48336
2.94185	2.88923	0.22342
1.26724	1.23132	0.05847
0.20317	0.14893	0.01502
0.53573	0.51764	0.04267
4.42976	7.65808	1.10991
0.0395	0.06195	0.00851
1.55046	1.71743	0.14757
0.2076	0.18826	0.02225
0.0137	0.01327	0.00191
5.05918	5.32471	0.59036
0.46438	0.84099	0.09724
7.14463	6.9293	0.68448
4.49552	4.53453	0.51976
0.00427	0.00587	0.00158
0.84969	1.03982	0.0806
0.34406	0.30456	0.0301
5.34109	4.42554	0.37997
0.33684	0.41266	0.02861
0.53811	0.4878	0.03747
0.93194	0.81644	0.063
4.58131	4.364	0.41415
1.10268	1.20178	0.23497
1.86776	7.54006	1.45367
7.84856	7.64778	0.66851
0.01365	0.00782	0.00147
0.1686	0.15331	0.02462
0.12932	0.40978	0.05838
2.29477	2.46033	0.25105
2.10247	1.37423	0.12694
1.47001	1.53284	0.21431
0.23737	0.1911	0.02299
1.80996	1.94141	0.16873
0.17955	0.20712	0.01304
4.35001	5.09329	0.46895
0.39403	0.38819	0.04675
1.13	0.92966	0.13807
0.58695	0.52205	0.0504
37.8539	39.1297	5.77788
0.09073	0.08778	0.00826
1.21719	1.24807	0.10282
0.72815	0.7402	0.04255
6.8248	6.82206	0.62423
1.59606	0.98904	0.06155
4.23	4.4111	0.38337
0.24575	0.21096	0.01733
2.13	1.5449	0.15373
0.33862	0.44277	0.03143
0.8523	0.7874	0.05355
5.79122	5.28899	0.58712
2.53268	1.67567	0.14307
2.02064	2.20337	0.28709
1.1822	0.96441	0.07162
1.71002	1.17551	0.14189
1.82339	1.93246	0.22111
3.97961	4.2387	0.57069
0.9105	0.62774	0.05506
0.2021	0.1551	0.01533
0.55367	0.5015	0.05268
0.31523	1.74691	0.19424
0.01881	0.03753	0.00675
3.6779	4.82484	0.56915
0.06464	0.05899	0.00524
2.17	1.69271	0.24434
1.26154	0.91686	0.05937
0.08506	0.09897	0.01506
0.17417	0.17409	0.01705
14.3054	6.32478	0.75125
0.06174	0.10961	0.02004
0.02886	0.02428	0.00239
1.21994	0.64593	0.07229
2.91588	3.0452	0.40918
2.42053	2.27991	0.18324
0.00943	0.00904	0.000946882
0.43188	0.55197	0.0891
1.45999	0.88859	0.12137
1.04783	1.01949	0.08033
1.71886	1.54922	0.14547
0.74223	0.92005	0.07026
4.22299	4.18576	0.33727
1.47001	1.31575	0.12673
8.88239	10.706	4.3865
5.36192	4.43831	0.38117
4.94755	5.07854	1.08627
3.88812	3.54441	0.31331
3.35212	3.4037	0.35251
1.28591	0.99743	0.1013
1.13501	0.91563	0.09435
0.02908	0.03764	0.00673
0.53614	0.39745	0.02445
70.7359	59.9024	40.0561
1.24681	0.86632	0.09765
0.09332	0.09881	0.01553
0.51717	2.10744	0.23016
2.22449	1.5662	0.13279
1.77582	1.83976	0.15771
1.7206	1.08021	0.11507
1.45603	1.49121	0.13124
0.50126	0.40259	0.02453
8.24442	8.19184	0.9008
13.9053	8.56853	1.32133
4.93344	4.56053	0.52305
1.47707	1.44534	0.14801
1.04364	1.11453	0.13441
8.65227	9.84731	1.33162
1.75938	3.27397	0.35681
0.07236	0.08621	0.00803
0.92077	0.85649	0.08942
0.44752	0.51195	0.04896
9.50539	7.37348	0.81399
10.7505	5.34003	0.67655
0.25143	0.19731	0.04295
0.34938	0.2789	0.02426
0.00258	0.0031	0.000727141
0.74499	0.68085	0.1064
6.75336	6.24732	0.85581
2.25549	2.71876	1.08077
0.26805	0.26706	0.0276
6.59007	6.4701	0.5493
4.61998	4.56404	0.5956
0.37184	0.3862	0.0383
12.044	8.79275	1.04759
3.48747	3.34687	0.29722
1.78464	1.08829	0.10562
0.57738	0.67811	0.0712
1.96594	1.77951	0.17667
1.68547	1.93262	0.19782
20.0051	15.6891	1.54226
1.44457	1.40584	0.06499
1.32819	0.99269	0.14381
0.17338	0.18049	0.01478
7.87608	7.00068	1.8619
0.02865	0.02441	0.00396
0.58216	0.32706	0.03801
7.0749	15.1325	2.15054
3.31604	4.10105	0.5048
0.95389	0.89687	0.14374
20.0147	13.8541	1.78819
1.25499	1.06576	0.16157
0.76312	0.75165	0.07025
11.5276	8.12162	0.86424
0.48893	0.51551	0.05151
0.25612	0.35155	0.01996
3.61593	3.82936	0.39781
18.629	11.3853	1.62032
0.03194	0.0261	0.00527
0.15363	0.11432	0.01127
4.49997	3.49118	0.36006
0.07586	0.1191	0.03011
0.59128	0.51404	0.0238
19.8249	18.4883	3.55007
0.15204	0.15344	0.021
2.11247	2.03463	0.14499
0.7117	0.60902	0.05159
0.20589	0.18944	0.01071
0.47192	0.43744	0.03682
2.91467	2.69085	0.19803
5.46311	5.65637	0.47362
0.08705	0.0838	0.00926
0.85589	0.62727	0.03342
0.17279	0.20013	0.03685
0.07904	0.10034	0.01722
0.60843	0.57305	0.04732
0.35481	0.30129	0.01791
5.97035	5.46228	0.66517
3.28435	3.07982	0.21036
4.48229	4.34028	0.49631
5.89631	6.22694	0.48565
0.10057	0.095	0.01568
0.05362	0.08015	0.01084
1.41166	1.54225	0.17471
0.08087	0.08976	0.00745
0.03785	0.0167	0.00712
0.41454	0.48867	0.04036
0.76998	0.84404	0.03446
2.09324	2.10944	0.16471
0.8803	1.01328	0.0972
0.13607	0.16129	0.01709
2.0289	2.22314	0.25508
0.27294	0.24012	0.02644
0.17895	0.18347	0.01921
0.09069	0.09914	0.01282
0.21542	0.20921	0.01759
0.28804	0.25109	0.02018
0.52258	0.57374	0.03264
2.5105	3.55734	0.32006
1.35519	1.38175	0.10922
0.40978	0.53028	0.03654
0.21442	0.08466	0.01308
2.62742	2.00935	0.23009
1.61002	4.50376	1.69451
0.09803	0.07807	0.01015
0.43763	0.37569	0.03307
2.12002	2.03485	0.15497
0.29234	0.35852	0.04203
1.23322	0.22185	0.01413
2.82748	3.39994	0.32406
2.73873	3.48663	0.40606
3.82235	3.45675	0.51361
0.0074	0.00795	0.00138
0.16746	0.10012	0.01183
0.80068	0.82574	0.08612
0.24278	0.1932	0.01687
5.54868	5.46321	0.49053
6.13875	7.66612	0.95214
3.45001	3.50556	0.32357
0.10186	0.11256	0.01588
0.03082	0.01813	0.00297
0.04582	0.03842	0.00683
0.079	0.09302	0.01258
1.25	1.15301	0.16646
13.8408	16.1871	1.33799
0.62008	0.58597	0.03984
0.03872	0.02951	0.00574
0.3734	0.33084	0.02703
41.1898	33.3539	3.78675
4.81005	4.26722	0.23058
0.27328	0.35451	0.03069
2.30399	2.26761	0.13393
1.85545	1.53328	0.1574
2.1231	2.19938	0.19195
4.83515	3.94464	0.43906
1.91907	1.92862	0.14715
3.13069	3.92305	0.39691
0.04843	0.03964	0.00349
0.87613	0.82023	0.06907
0.72976	0.82709	0.07139
1.18801	1.09589	0.1082
2.54361	2.52926	0.22034
2.82677	3.32429	2.85573
0.23966	0.24109	0.0278
1.49341	1.53708	0.14819
0.50717	0.49205	0.03069
0.06534	0.07478	0.00855
0.12997	0.14499	0.02871
0.04994	0.05712	0.00656
2.29023	2.25175	0.21878
1.10129	0.95964	0.5511
0.0915	0.08885	0.01497
1.07999	1.01931	0.14831
0.63832	0.57008	0.07799
0.78977	0.85808	0.0784
0.09716	0.06753	0.00842
0.05966	0.05933	0.0048
2.89001	3.14208	0.28133
5.89332	5.06985	0.71443
0.77386	0.75433	0.04095
1.14133	1.08635	0.08642
0.56469	0.56529	0.04419
0.69783	0.59924	0.04878
0.36977	0.75652	0.08407
0.1206	0.09974	0.01855
1.45999	0.84941	0.09526
1.86526	1.17079	0.12064
2.30155	2.10679	0.21589
2.80653	2.25916	0.21394
0.17992	0.13883	0.01568
0.1882	0.1705	0.01782
10.0786	7.7645	0.48352
1.06888	0.90163	0.10851
0.30216	0.26105	0.01753
2.00724	1.98667	0.1762
3.48634	1.66848	0.18651
0.39798	0.29633	0.02422
1.77252	1.41275	0.14264
1.70451	0.93438	0.08953
24.4709	22.4048	1.85347
30.1127	27.3293	12.5695
3.95631	3.22741	0.7228
0.93375	0.88501	0.10817
2.13	2.73669	0.35212
5.43275	5.52619	0.6648
1.29697	1.21604	0.1164
6.16751	5.26893	0.96713
0.69965	0.76539	0.05044
0.02235	0.02461	0.00296
3.93876	5.01066	0.53662
1.54657	1.4779	0.1228
4.68004	5.68063	0.52549
0.3218	0.34798	0.05202
0.07212	0.0548	0.00775
0.68678	0.68191	0.05741
0.04055	0.0645	0.00543
9.92705	9.64428	1.29478
1.29694	0.8816	0.12805
48.5087	39.5204	5.84447
1.79775	1.09719	0.1061
0.23124	0.29906	0.02682
18.9631	18.7538	3.72067
0.09514	0.11317	0.0267
0.46469	0.50749	0.04093
0.92	1.17742	0.48388
1.67063	1.47909	0.18712
1.23877	1.20964	0.19498
1.53349	1.52168	0.06307
20.4508	15.4383	1.96539
0.34175	0.25308	0.04544
1.53137	0.53773	0.04173
16.7147	8.18389	1.01404
0.19545	0.63167	0.53996
2.48594	2.66172	0.34976
7.34193	6.67721	0.52474
0.00472	0.00626	0.00166
0.28354	0.40232	0.02452
0.0848	0.07189	0.00722
3.91003	2.47364	0.23362
12.9092	10.1135	0.86741
0.78777	0.87551	0.06177
0.41458	0.34038	0.02982
2.83035	2.84204	0.23264
0.07333	0.82697	0.09704
0.0903	0.06939	0.00903
0.08165	0.11217	0.00643
0.59411	0.63538	0.10272
5.07762	4.86263	0.50892
0.70139	0.34305	0.03003
4.13019	3.65457	0.31277
1.76669	1.61711	0.26976
0.27594	0.37899	0.0257
2.41947	2.46942	0.29326
0.17557	0.16003	0.0189
0.1483	0.19905	0.03186
3.09799	2.777	0.55543
0.15944	0.14971	0.01982
1.26125	1.4537	0.12159
0.24065	0.17507	0.0203
3.78338	3.47689	0.25389
29.2698	26.3655	15.6956
10.5743	7.69892	0.76594
0.09903	0.1153	0.00884
0.3672	0.25779	0.0277
2.66269	2.82065	0.29013
0.32827	0.83542	0.08416
0.01079	0.0195	0.00429
0.53649	0.45237	0.02474
4.90433	5.03999	0.50486
1.91395	0.95372	0.0904
0.39341	0.35292	0.01932
0.23529	0.8421	0.0861
0.02698	0.0241	0.0035
3.61027	3.41204	0.48621
0.41754	0.43351	0.05428
1.05694	0.20156	0.01262
0.12723	0.12794	0.01171
0.10064	0.08181	0.00576
7.65632	7.14438	0.7435
1.1136	1.4503	0.12416
3.68324	1.08227	0.09735
0.02695	0.03085	0.00204
0.50388	0.54966	0.04516
5.86584	5.83154	0.54757
2.54226	3.28441	1.48429
0.0707	0.08862	0.00586
8.75085	10.0678	1.08051
0.91483	0.88796	0.09805
0.0331	0.03175	0.0035
0.00605	0.00416	0.000799807
0.34149	0.31852	0.05918
10.5945	9.2814	1.10033
7.06285	5.71391	0.60322
3.49454	3.70391	0.24475
0.84064	0.74292	0.07296
2.62398	2.66181	0.21698
0.4638	0.46876	0.02439
0.49767	0.44674	0.05057
3.83345	3.88891	0.40418
0.11174	0.13145	0.01735
0.49666	0.50731	0.06037
4.91496	5.01505	0.50751
0.94678	0.77882	0.0982
0.17278	0.14138	0.02013
0.58661	0.58302	0.05639
2.08296	2.17952	0.28221
0.04256	0.05235	0.00681
3.13329	2.0457	0.22113
4.08291	3.86743	0.37144
1.44457	1.26961	0.05959
0.0369	0.03937	0.00323
0.04111	0.05645	0.0056
4.71531	4.28492	0.60363
0.0058	0.00899	0.00308
0.77999	1.13612	0.63591
0.07461	0.06823	0.01086
0.24407	0.21997	0.01328
0.01976	0.01466	0.00253
0.19229	0.17054	0.01474
0.89586	0.85407	0.05718
0.0782	0.05979	0.0081
3.14898	2.97775	0.25737
0.77571	0.76518	0.05901
1.94258	1.93069	0.21511
4.48869	4.54181	0.4741
2.53998	3.60279	0.4638
2.55405	3.65115	0.42697
2.74954	3.2591	0.30714
0.20015	0.20854	0.02355
0.04582	0.05817	0.01104
0.63219	0.60605	0.04199
0.87179	0.83849	0.12283
0.93383	0.88117	0.21034
0.4201	0.382	0.02369
1.2236	0.97087	0.10033
2.30738	1.23507	0.1068
4.26403	4.23398	0.43734
0.49481	0.43374	0.05088
0.05357	0.03498	0.00579
0.91937	0.51903	0.06564
0.12879	0.12861	0.01907
1.81359	2.12532	0.68101
0.25492	0.24978	0.01508
1.31999	0.82829	0.09462
1.91999	1.35992	0.13601
0.16187	0.23358	0.02792
7.95555	8.50333	0.75729
2.42957	1.64558	0.14046
0.0286	0.02652	0.00399
11.4272	11.9041	1.11886
0.81937	1.02175	0.15944
0.12249	0.05634	0.00869
1.93379	1.75899	0.13767
0.10251	0.21668	0.0406
0.17135	0.18313	0.01732
0.38574	0.36465	0.03712
0.19088	0.2564	0.0166
1.014	0.98264	0.07639
0.96281	1.48488	0.15243
0.17196	0.1557	0.01795
0.29598	0.28092	0.02199
0.56093	0.54663	0.04683
3.26385	4.32118	0.44093
0.90738	0.76897	0.06769
0.72519	0.71111	0.05292
0.1288	0.09415	0.01559
0.05691	0.05362	0.00423
0.07651	0.10765	0.0272
5.81983	5.80502	0.54521
1.87664	1.16781	0.12044
0.0601	0.05407	0.01579
0.66152	0.60728	0.0472
1.46649	1.48511	0.07114
0.70951	0.84046	0.11859
0.07165	0.05172	0.00781
5.6185	5.14672	1.08762
2.48411	2.6896	0.27598
[truncated: 50 more rows]

## Sheet: Figure3a
Figure3a
Torlon	12-component hydrocarbon mixture
measured mole fraction	predicted mole fraction	error in predicted mole fraction
0.27635	0.24751	0.00722
0.05682	0.05315	0.00221
0.23412	0.22599	0.00968
0.08404	0.08124	0.00295
0.08526	0.07795	0.00566
0.09489	0.14623	0.03358
0.0403	0.03996	0.0014
0.03357	0.03732	0.000736583
0.08427	0.07558	0.00383
0.00651	0.00878	0.000732417
0.00375	0.00613	0.000636778
8.438e-05	0.00017233	7.53289e-05

## Sheet: Figure3b
Figure3b
Matrimid	9-component hydrocarbon mixture
measured mole fraction	error in measured mole fraction	predicted mole fraction	error in predicted mole fraction
0.3763	0.00174	0.34736	0.000812555
0.21378	0.00383	0.20338	0.000761614
0.0226	0.00176	0.01701	5.08924e-05
0.08004	0.001	0.0808	0.000571388
0.17484	0.00339	0.18994	0.000762202
0.08175	0.00451	0.10359	0.00107
0.04511	0.00217	0.03921	2.96526e-05
0.00346	0.000652364	0.01194	0.000273613
0.0021	0.000504104	0.00676	0.000439839

## Sheet: Figure3c
Figure3c
DUCKY-9	9-component hydrocarbon mixture
measured mole fraction	error in measured mole fraction	predicted mole fraction	error in predicted mole fraction
0.09745	0.000170324	0.07761	0.000565063
0.17	4.01857e-05	0.18266	0.00040235
0.20409	0.000483699	0.214	0.00057704
0.36792	0.000208702	0.36759	0.00041167
0.08531	0.000324107	0.07702	5.60448e-05
0.04143	0.000178933	0.04173	0.000140121
0.0058	0.000397869	0.00541	0.000373137
0.00908	0.00031649	0.01326	0.00029172
0.01892	6.6459e-05	0.02073	3.37443e-05

## Sheet: Figure3d
Figure3d
DUCKY-10	9-component hydrocarbon mixture
measured mole fraction	error in measured mole fraction	predicted mole fraction	error in predicted mole fraction
0.10673	0.00286	0.08038	0.00108
0.18491	0.000535092	0.19699	0.000533036
0.19679	2.27372e-05	0.20499	0.000699009
0.35941	0.00714	0.37738	0.000689105
0.082	0.00211	0.06886	0.000267769
0.0379	0.000239772	0.03865	4.11718e-05
0.00645	0.000694191	0.00446	0.000331837
0.00903	0.000852279	0.01017	0.000257405
0.01679	0.000173308	0.01814	5.27408e-05

## Sheet: Figure 4a
Figure 4a
<100			100-200			200-300			300-400			400-500			500-600			>600
measured mole fraction	predicted molefraction	error in prediction	measured mole fraction	predicted molefraction	error in prediction	measured mole fraction	predicted molefraction	error in prediction	measured mole fraction	predicted molefraction	error in prediction	measured mole fraction	predicted molefraction	error in prediction	measured mole fraction	predicted molefraction	error in prediction	measured mole fraction	predicted molefraction	error in prediction
0.10943	0.14929	0.000820299	0.04882	0.03914	0.000305235	0.00341	0.00298	7.8238e-06	0.00329	0.00523	6.64351e-05	0.000665565	0.000561584	4.57355e-05	0.000129403	0.00033499	2.36844e-05	0.000183633	0.000217434	4.32667e-05
0.06482	0.05009	0.000102719	0.02534	0.01915	0.000177391	0.0057	0.00582	0.000770296	0.00112	0.00121	3.534e-05	1.12116e-06	2.30392e-06	1.46612e-08	0.000123481	0.00022235	1.9896e-05	7.36422e-05	4.05403e-05	1.25531e-05
0.00392	0.00271	2.73471e-05	0.00573	0.00486	2.22745e-05	0.00489	0.00368	6.17749e-05	7.07562e-05	9.79604e-05	6.48478e-07	0.0002169	0.000131398	6.98798e-06	1.60404e-05	5.15209e-05	3.0556e-06	0.000142918	8.67476e-05	2.77923e-05
0.04655	0.03632	0.000347056	0.03197	0.02639	0.000270104	0.00749	0.00742	3.16816e-05	0.000367924	0.000269809	1.05015e-06	0.000532628	0.00102	4.47989e-05	2.81472e-05	6.98415e-05	5.89034e-06	2.05432e-05	3.13293e-05	3.53557e-06
0.0581	0.0478	0.00039794	0.04561	0.04009	0.000403156	0.00826	0.00931	7.65718e-05	3.57719e-05	1.64287e-05	1.23061e-06	0.000414429	9.37571e-05	9.22538e-06	1.06612e-05	1.33805e-05	6.13738e-07	1.99994e-05	2.36598e-05	3.77369e-06
0.00383	0.00301	2.68076e-05	0.00917	0.00765	6.72333e-05	0.01296	0.01422	0.000122328	0.00403	0.00611	0.000112089	0.000218255	0.00037606	2.15635e-05	5.47595e-05	0.000129104	1.23365e-05	1.46498e-05	2.52909e-05	2.08242e-06
			0.03818	0.02977	0.000191917	0.00505	0.00364	5.54527e-05	9.95818e-05	0.000110729	5.38813e-06	0.000159849	0.000330213	2.1162e-05	0.000274683	0.000511137	4.73371e-05	0.000162033	0.000128074	2.80106e-05
			0.02932	0.0254	0.000236353	0.00415	0.00375	1.90039e-05	0.00177	0.00215	1.84174e-05	0.00018525	0.000193114	5.54934e-06	8.13179e-05	0.000211474	1.78331e-05	7.1546e-05	5.01475e-05	1.11047e-05
			0.00937	0.00871	5.15386e-05	0.000712784	0.000698103	6.23902e-06	0.000481546	0.000605399	1.19159e-05	0.000585083	0.000800949	0.0001285	0.000253177	0.000490544	4.66776e-05	0.000121089	0.000105471	1.65965e-05
			0.02872	0.02688	0.000289088	0.00466	0.00543	0.000178519	0.00238	0.00284	7.14745e-06	0.000188866	0.000292428	2.07898e-05	6.93445e-06	1.11633e-05	7.6984e-07
			0.01113	0.00952	5.85425e-05	0.00929	0.00956	2.08319e-05	0.000126024	5.38498e-05	4.37012e-06	9.28387e-05	0.000159486	5.80904e-06	4.15996e-05	0.000123111	7.04932e-06
			0.0224	0.0187	0.000233173	0.00771	0.00921	8.60216e-05	0.00217	0.00338	5.97441e-05	0.00086147	0.00076371	6.13181e-05	1.23639e-05	3.15996e-05	3.04014e-06
			0.00115	0.000937055	3.11974e-06	0.00324	0.00208	2.92408e-05	0.00186	0.00314	4.35543e-05	0.000174104	0.000111879	5.42723e-06	0.000224908	0.000113082	2.70071e-05
			0.02383	0.0216	0.000167454	0.00232	0.00193	8.30166e-06	0.000848563	0.00124	2.26008e-05	0.000357099	0.000717428	3.40592e-05	1.05296e-05	2.15436e-05	2.09416e-06
			0.00909	0.00903	5.99912e-05	0.00482	0.00557	3.86853e-05	0.000120386	0.000135702	4.79268e-06	0.000423803	0.000101549	9.32434e-06	0.000144762	0.000489794	5.37124e-05
			0.02192	0.02171	0.000228592	0.00548	0.00512	4.23331e-05	0.000578092	0.000833386	9.41871e-06	1.36811e-05	2.46619e-05	1.494e-06	0.000311882	0.000217417	3.5676e-05
			0.01146	0.01023	6.5164e-05	0.00388	0.00482	4.02697e-05	0.000916491	0.000701943	4.43868e-06	0.000172622	0.000372403	2.48397e-05	0.000253308	0.000384341	3.94246e-05
			0.01001	0.00842	1.10825e-05	0.000350009	0.00035824	3.64879e-06	5.49446e-05	5.81618e-05	3.30164e-06	0.000207982	0.000228912	6.94672e-06	6.23326e-05	0.000233361	1.29696e-05
			0.00601	0.00465	7.16666e-05	0.00152	0.00192	3.73801e-05	0.00137	0.00233	8.68332e-05	0.000363513	0.000585975	4.32078e-05	0.000134423	0.000526301	0.00021501
			0.01429	0.01355	8.13585e-05	0.00716	0.00767	1.1323e-05	0.0014	0.00224	5.44051e-05	0.000112197	0.000125365	2.33865e-05	6.22176e-05	4.09949e-05	1.03557e-05
			0.00872	0.00925	6.83106e-05	0.00713	0.009	9.81595e-05	0.00158	0.00206	5.15474e-05	0.000124843	0.000209642	9.19434e-06	9.77141e-05	0.000182274	1.80624e-05
			0.01681	0.01755	0.000170593	0.00407	0.00268	2.74421e-05	0.00218	0.00255	6.16349e-06	0.000248384	0.000400787	2.31967e-05	1.60045e-05	4.76903e-05	4.51981e-06
			0.01103	0.0107	0.000101611	0.000479826	0.000130432	3.05706e-05	0.000540455	0.000239743	1.89343e-05	0.000117105	8.18456e-05	3.10448e-06	1.21513e-06	2.74319e-06	3.15448e-07
						0.0034	0.00412	1.8991e-05	5.32561e-05	6.53131e-05	4.55957e-06	0.000413689	0.000388351	3.0544e-05	7.05524e-05	0.000110818	2.16294e-05
						0.00325	0.00315	3.90466e-05	0.00259	0.00463	6.88916e-05	0.000140279	9.56616e-05	4.20701e-06	0.000105792	9.08213e-05	1.94657e-05
						0.00522	0.0068	2.88522e-05	0.000358237	0.0006174	9.52558e-06	0.000225625	0.000474065	2.40443e-05	0.000216519	0.000354507	5.23312e-05
						0.0002474	0.000264613	2.86987e-06	0.000219564	0.000178139	1.27951e-05	0.000244541	0.000458398	2.90027e-05	0.000210024	0.000383364	5.90589e-05
						0.00522	0.00582	2.83488e-05	0.000210436	0.000246594	1.01384e-05	0.000177478	0.00039975	2.77031e-05	4.25572e-06	1.54036e-05	8.90652e-07
						0.00375	0.00508	5.25166e-05	8.23029e-05	0.000126569	2.31098e-06	0.000219963	0.000255673	8.19744e-06	5.42661e-05	0.000196085	8.45897e-05
						0.00346	0.00463	5.94261e-05	0.000822774	0.00124	1.99118e-05	0.000175135	0.000295593	2.23924e-05	5.4468e-06	3.75055e-06	1.03943e-06
						0.00415	0.00202	0.00017234	0.00124	0.000997578	8.99134e-06	0.000367971	0.000288583	6.19579e-05	2.91892e-05	8.21288e-05	8.73801e-06
						0.00055212	0.00037384	2.32438e-06	0.00161	0.00271	7.98064e-05	4.22657e-06	7.44634e-06	3.62316e-07	4.88922e-05	0.000104654	1.35278e-05
						0.00182	0.00231	3.72066e-06	0.000333402	0.000612101	2.30408e-05	8.57794e-05	1.68639e-05	4.44216e-06	0.000107458	9.09863e-05	2.43959e-05
						0.00171	0.00172	2.99675e-05	0.000839919	0.00114	3.46418e-05	5.19953e-05	8.19238e-05	5.41117e-06	0.000142745	0.000211037	4.0237e-05
						0.00504	0.00692	5.09728e-05	0.00164	0.00297	3.71382e-05	0.000151969	0.000112161	3.93643e-06	9.1524e-05	6.13857e-05	1.85603e-05
						0.00115	0.00135	1.5331e-05	0.000867124	0.00106	5.48447e-06	0.000468308	0.000463439	3.54702e-05	6.0413e-05	9.23223e-05	1.85316e-05
						0.00112	0.00157	9.26571e-06	0.000796755	0.000367716	2.8255e-05	0.000239829	0.000526321	2.81451e-05	5.96467e-05	0.000164741	1.11814e-05
						0.00227	0.00264	2.44586e-05	0.00032605	0.000230892	1.82988e-05	0.000135543	0.000265667	1.73642e-05	1.44189e-05	3.23263e-05	3.43736e-06
						0.00596	0.00836	0.000124112	0.000143595	0.000173619	8.08034e-06	0.000176847	0.000415833	2.98856e-05	1.40956e-05	2.39945e-05	3.44025e-06
						0.00352	0.00174	0.000130451	0.00146	0.00234	4.16563e-05	0.000224184	0.000275143	9.34465e-06	1.02646e-05	7.61431e-06	2.29193e-06
						0.0013	0.00195	2.20639e-05	0.000875624	0.00137	2.88027e-05	3.63492e-05	6.42607e-05	4.9562e-06
						0.00012881	9.0606e-05	3.29329e-07	0.00142	0.0012	1.38722e-05	0.000379653	0.000623229	4.31389e-05
						0.000496145	0.000657412	1.55203e-06	0.000425381	0.000596527	2.11737e-05	7.1528e-05	1.50912e-05	3.90516e-06
						0.000654301	0.000683415	1.57724e-05	0.000427515	0.00075618	2.55147e-05	1.85483e-05	1.86256e-05	1.37805e-06
						0.00481	0.00694	8.69381e-05	0.0016	0.00319	6.37427e-05	8.82775e-05	6.89426e-05	2.24081e-06
						0.000282825	0.000424645	2.11202e-06	0.000237514	0.000302263	2.81431e-06	0.000495286	0.000517055	3.82572e-05
						0.0005619	0.000648005	2.39045e-05	0.000956737	0.000461021	3.33436e-05	0.000147165	0.000337851	1.88294e-05
						0.00095064	0.00117	1.2186e-05	0.000775806	0.000974325	5.01608e-05	5.47269e-05	0.000112228	7.50512e-06
						0.00152	0.00183	2.62506e-05	0.000175621	0.000126917	1.02255e-05	0.000172492	0.000423419	3.14978e-05
						8.51224e-05	4.21923e-05	2.75978e-06	0.000180195	0.000300869	5.04628e-06	0.000149049	0.000274763	2.1401e-05
						0.00248	0.00284	1.27682e-05	0.000898048	0.00145	3.75667e-05	6.74185e-05	8.75967e-05	3.16845e-06
						0.00262	0.00388	6.41309e-05	0.00113	0.00231	3.3563e-05	0.000281939	0.000485567	3.48484e-05
									0.000718429	0.000633747	8.83293e-06	0.000122397	0.000129262	9.29065e-06
									0.000818423	0.00119	4.80761e-05	7.40759e-05	6.11934e-05	1.84989e-06
									0.00058544	0.00109	4.06427e-05	0.00051168	0.00108	7.35913e-05
									0.00113	0.00161	2.42982e-05	4.67057e-06	1.12344e-05	6.46004e-07
									0.000901523	0.00191	3.27576e-06	0.000160944	0.000412311	3.16824e-05
									0.000323035	0.000164867	1.11435e-05	7.23012e-05	0.000139563	1.08983e-05
									0.000101299	0.000132898	7.44963e-06	0.000142502	0.000195014	7.57213e-06
									0.000559433	0.00041373	3.40414e-05	0.000179046	0.00032377	2.39304e-05
									1.72172e-05	3.00897e-05	4.57002e-07	0.00014069	0.000156494	1.08862e-05
									0.000879008	0.00148	4.54423e-05	6.26679e-05	5.47871e-05	1.55541e-06
									0.000431908	0.000209068	6.45255e-05	0.000597602	0.00158	0.000125099
									0.00114	0.00106	1.70506e-05	1.49905e-05	3.02378e-05	2.35252e-06
									0.000113783	0.000220151	8.95164e-06	0.000194553	0.000280192	1.17872e-05
									0.000105619	0.000160946	7.24118e-06	0.000100722	0.000191064	1.44886e-05
									3.60656e-05	3.19559e-05	7.5805e-07	0.00015107	0.000177081	1.18876e-05
									0.00145	0.00215	4.43218e-05	5.35169e-05	4.94761e-05	1.34201e-06
									5.82641e-05	0.000129597	1.47303e-06	0.000438575	0.000914219	7.05193e-05
									0.000226407	9.61182e-05	2.84172e-05	2.97052e-05	8.31338e-05	6.77042e-06
									0.000212757	0.0003379	3.62141e-05	9.63366e-05	0.000137037	9.16259e-06
									0.000199574	0.000449589	9.62413e-07	0.000101566	0.000154393	7.09701e-06
									0.000101371	0.000138634	8.36276e-06	4.14083e-05	8.80667e-05	6.2126e-06
									3.79784e-05	2.91552e-05	2.40089e-06	0.000155796	0.00019232	1.24417e-05
									0.00035099	0.000189415	1.18895e-05	4.60586e-05	4.50475e-05	1.19903e-06
									0.000239356	0.000437533	5.67207e-06	0.000281811	0.000722545	7.27276e-05
									0.000843011	0.00148	5.23588e-05	7.05418e-05	0.000155452	1.18351e-05
									0.00119	0.00187	9.23598e-05	6.29898e-05	0.000183463	1.53287e-05
									9.55372e-05	0.000181045	1.06436e-05	6.9982e-05	0.000104749	7.50724e-06
									9.02334e-05	8.442e-05	2.15186e-06	0.000111581	0.000247417	1.78107e-05
									3.77605e-05	7.67884e-05	3.35765e-06	0.000156406	0.000203229	1.26722e-05
									0.000237753	6.35327e-05	7.35454e-06	3.99999e-05	4.13434e-05	1.11933e-06
									0.000909683	0.00132	3.46117e-05	0.000170036	7.9648e-05	8.83244e-06
									0.000285311	0.000435037	5.57331e-05	4.73575e-05	0.000127476	1.30267e-05
									0.000102695	0.00014628	9.40536e-06	5.75818e-05	0.000132537	9.92924e-06
									0.000282633	0.000672353	3.09891e-06	7.31755e-05	0.000208617	1.25909e-05
									0.000235572	0.000189668	1.55733e-05	2.06228e-05	7.51782e-06	1.77981e-06
									0.000245476	0.000468989	4.70634e-06	3.99475e-05	6.29081e-05	4.81954e-06
									3.14504e-05	1.8007e-05	1.04339e-06	8.88996e-05	0.00020613	1.50735e-05
									0.000766177	0.00141	5.5868e-05	0.000154128	0.000210662	1.26895e-05
									0.000385774	8.24807e-05	8.86723e-06	3.50233e-05	3.81982e-05	1.09639e-06
									0.000503738	0.000830342	4.44985e-05	0.000142582	7.0879e-05	8.28223e-06
									0.000135707	0.000268512	1.65009e-05	1.73946e-05	4.88118e-05	5.05709e-06
									0.0001478	0.000145929	3.95958e-06	4.70225e-05	0.000112923	8.30617e-06
									0.000920634	0.0014	4.53563e-05	0.000106335	0.000315097	1.8977e-05
									7.4807e-05	0.000111124	7.54788e-06	2.79298e-05	4.61655e-05	3.75717e-06
									0.00013774	0.000213504	2.78535e-05	7.04769e-05	0.000160179	1.32079e-05
												0.000149959	0.000215262	1.25829e-05
												3.08736e-05	3.55108e-05	1.12478e-06
												0.000119796	6.31137e-05	7.75853e-06
												3.32992e-05	8.33489e-05	6.01154e-06
												0.000126932	0.000218588	1.87391e-05
												5.55744e-05	0.000131897	1.10228e-05
												8.61681e-05	0.000206835	1.74899e-05
												4.92733e-05	7.45152e-05	4.25597e-06

## Sheet: Figure 4b
Figure 4b
	weight fraction
boiling point	feed	measured	predicted
77.0389	6.5512	6.43559	8.38603
91.7359	6.65169	11.4027	8.61606
117.227	7.8462	12.6538	9.9617
147.974	8.18515	12.2439	9.98573
170.959	5.49098	7.64337	6.7566
192.652	4.87797	6.39102	5.93663
209.779	3.97669	4.92348	4.71648
224.912	3.03006	3.57378	3.5017
237.363	1.97704	2.24712	2.28138
250.187	3.15042	3.43976	3.42622
262.296	2.76539	2.87353	3.02705
272.454	1.57513	1.57454	1.86239
283.56	2.03975	1.9707	2.11154
290.51	1.39319	1.30109	1.64827
298.291	1.61232	1.45953	1.88683
305.061	1.21795	1.06925	1.38962
313.338	1.43077	1.21901	1.65521
318.722	1.18754	0.98099	1.29421
327.134	1.22925	0.98568	1.2718
331.78	0.98195	0.76538	0.998
338.93	1.04795	0.79505	0.93296
346.462	1.56551	1.14531	1.64338
353.184	0.94351	0.66544	0.71742
360.69	1.46061	0.99285	1.52404
366.863	0.72054	0.47291	0.48663
373.034	0.99486	0.63445	0.78134
376.76	0.36075	0.22471	0.22419
382.284	0.94475	0.57492	0.90963
387.344	0.74645	0.44025	0.57444
392.153	0.8468	0.48436	0.69807
398.38	0.81674	0.45186	0.54322
403.882	0.78296	0.41895	0.50653
409.954	1.01	0.51973	0.63077
415.951	0.65583	0.32489	0.35436
420.681	0.68402	0.32824	0.4115
426.169	0.6537	0.30349	0.42768
430.497	0.67224	0.30166	0.37726
436.199	0.59542	0.25832	0.38312
441.45	0.72944	0.30507	0.46351
447.259	0.79766	0.31921	0.53648
453.227	0.59507	0.22832	0.36826
461.21	0.92541	0.33842	0.66971
468.413	0.81762	0.28218	0.49145
474.142	0.65291	0.21406	0.46372
479.905	0.57141	0.1792	0.25198
484.246	0.54139	0.16285	0.1934
489.261	0.50482	0.14583	0.29949
495.22	0.59863	0.16556	0.26184
501.807	0.50847	0.13447	0.27605
511.391	1.14272	0.28247	0.55794
524.738	1.81628	0.39909	0.50026
544.483	0.78534	0.15784	0.41118
562.193	1.63495	0.31828	0.5252
579.115	1.11543	0.23428	0.28493
597.559	0.80098	0.20354	0.29737
617.479	0.81986	0.28428	0.2051
631.173	0.28402	0.13369	0.10216

## Sheet: Figure 4c
Figure 4c
<100			100-200			200-300			300-400			400-500			500-600			>600
measured mole fraction	predicted molefraction	error in prediction	measured mole fraction	predicted molefraction	error in prediction	measured mole fraction	predicted molefraction	error in prediction	measured mole fraction	predicted molefraction	error in prediction	measured mole fraction	predicted molefraction	error in prediction	measured mole fraction	predicted molefraction	error in prediction	measured mole fraction	predicted molefraction	error in prediction
0.00752	0.00717	4.11218e-05	0.02488	0.02572	0.000192131	0.00382	0.00341	2.54796e-05	0.0061	0.00744	1.82582e-05	0.000346589	0.00017107	1.12625e-05	0.000351557	0.000422758	0.000116574	0.000833621	0.000364482	0.000132279
0.01171	0.00696	3.64882e-05	0.0138	0.01321	0.000129167	0.01118	0.00918	0.000166152	3.2348e-05	2.41611e-05	1.7608e-07	2.0493e-05	1.5471e-05	1.14884e-07	0.000597735	0.000794624	5.87988e-05
0.01191	0.00986	2.62902e-05	0.00322	0.00341	8.8245e-06	0.00868	0.00847	5.8408e-05	0.00212	0.00175	2.38132e-06	0.000646055	0.000205442	2.22754e-05	0.000282535	0.000191324	1.88291e-05
0.02084	0.0182	0.000131583	0.01854	0.01893	0.000193417	0.00972	0.01094	8.33945e-05	0.000143314	0.000137533	7.87723e-07	0.00157	0.00169	2.54694e-05	0.000212633	0.000220533	4.3437e-07
0.0148	0.01412	0.00010546	0.02837	0.03038	0.000281487	0.01568	0.01653	0.000111005	0.000709014	0.000434768	1.01757e-05	0.00174	0.00167	1.69115e-05	1.70028e-05	1.54984e-05	1.76765e-07
0.02174	0.02193	0.000156787	0.00601	0.00608	5.49399e-05	0.00624	0.0048	6.85602e-05	0.00768	0.00909	0.000201207	0.000459394	0.000554888	5.72426e-05	3.99854e-05	1.36215e-05	3.16934e-06
0.02198	0.02209	9.79064e-05	0.02608	0.02468	0.000261671	0.00519	0.00454	2.29731e-05	0.00022856	0.000191552	8.622e-07	0.000586025	0.000340385	9.5631e-06	0.000255788	0.00029345	6.1254e-06
0.02422	0.02471	4.69638e-05	0.02137	0.02169	0.000229115	0.000915542	0.000880972	1.7961e-05	0.00342	0.00319	3.42271e-05	0.00185	0.0016	3.88861e-06	2.4081e-05	2.14905e-05	4.03801e-08
0.02093	0.02118	0.000192326	0.00707	0.00769	3.15817e-05	0.01659	0.01599	8.46489e-05	0.000935022	0.000859051	2.98253e-06	0.000290126	0.00027966	2.09746e-06	0.000647365	0.000788288	0.0002256
0.02673	0.02828	0.000242658	0.02243	0.02404	0.000221774	0.0101	0.0115	9.95773e-05	0.00464	0.00425	2.60648e-05	0.00144	0.00198	1.77696e-05	0.000729915	0.000505937	5.08464e-05
0.00189	0.00191	1.07256e-05	0.00903	0.00927	8.34506e-05	0.00434	0.00292	2.13861e-05	0.00451	0.0054	7.43828e-05	0.00067079	0.000787774	7.99336e-06	0.000364895	0.000428022	8.71176e-06
			0.01867	0.01882	0.000221797	0.00928	0.00972	5.74454e-05	0.00367	0.00456	7.28087e-06	0.000158215	0.000177499	1.90749e-06	5.05311e-05	4.81975e-05	8.16103e-07
			0.00099759	0.000967459	8.5028e-06	0.00752	0.00648	1.80013e-05	8.44845e-05	8.84899e-05	7.14773e-07	0.000559722	0.000279008	1.89541e-05	0.000602293	0.000739979	0.000219255
			0.02081	0.02089	0.000208698	0.00537	0.00608	2.73029e-05	0.00166	0.00186	2.93551e-05	0.000556277	0.000176114	2.03151e-05	0.000702578	0.000495141	5.07568e-05
			0.00818	0.00899	4.86622e-05	0.000522385	0.000511228	7.44267e-06	0.000267512	0.000214158	2.81074e-07	0.00111	0.00121	1.97082e-05	0.000309599	0.000324701	5.60468e-06
			0.02036	0.02174	0.000187183	0.00211	0.00245	3.98982e-05	0.00117	0.0012	7.67767e-06	0.00122	0.00118	1.27315e-05	0.000560877	0.000695574	0.000212855
			0.01101	0.01096	0.000162362	0.01015	0.00966	3.94143e-05	0.00186	0.00114	3.15554e-05	0.000522671	0.000638033	7.36483e-05	0.000675414	0.000483714	5.05315e-05
			0.00981	0.00894	8.46807e-05	0.01028	0.01181	0.000114829	0.00529	0.00633	0.000169296	0.000681467	0.000399932	1.51206e-05	0.000256303	0.000333863	3.2579e-05
			0.006	0.00526	9.67153e-05	0.00601	0.00393	3.88128e-05	0.00328	0.00303	1.23872e-05	0.00114	0.001	2.65626e-06	2.76612e-05	2.56585e-05	4.54989e-07
			0.01455	0.01441	0.000123544	0.00569	0.00592	3.19056e-05	0.00454	0.00417	1.74529e-05	0.000677463	0.000672637	6.0964e-06	0.00115	0.000834045	8.8728e-05
			0.00908	0.01011	6.63994e-05	0.00411	0.0047	2.54037e-05	0.00113	0.00037291	3.26397e-05	0.000794365	0.000720184	2.99524e-06	0.000157388	0.000170367	3.12908e-06
			0.01801	0.01911	0.000146558	0.00176	0.00149	1.64285e-06	0.00553	0.00702	5.73881e-06	0.000371712	0.000125632	1.39808e-05	0.00109	0.000802724	8.69186e-05
			0.01217	0.01237	0.000154202	0.00791	0.00905	9.9102e-05	7.4061e-05	7.77383e-05	6.71491e-07	0.000324323	0.000444236	5.71159e-06	6.42442e-05	4.55601e-05	5.69594e-06
						0.000419574	0.000406276	5.65083e-06	0.00138	0.00114	1.23244e-06	4.92672e-05	5.04332e-05	8.20613e-07	0.00104	0.000404908	0.000116075
						0.00806	0.0076	2.51547e-05	0.000166983	0.000178079	2.61743e-06	2.94386e-05	2.70094e-05	3.56744e-07	0.00035086	0.000482161	7.87679e-06
						0.00585	0.00673	3.4414e-05	0.00178	0.00184	1.3432e-05	0.000982783	0.000492922	3.45287e-05	0.000813291	0.000923891	5.54609e-05
						0.00548	0.00636	6.88052e-05	0.00269	0.00163	4.69629e-05	0.000472972	0.000149286	1.83583e-05	0.000180461	2.38313e-05	9.65539e-06
						0.00704	0.0045	5.85661e-05	0.00347	0.0042	0.000135044	0.00073929	0.000810487	1.42255e-05	1.74847e-05	1.33928e-05	3.35248e-06
						0.00295	0.00305	1.58246e-05	0.00241	0.00223	1.08911e-05	3.42066e-05	2.87675e-05	1.97055e-06	0.000603184	0.000712247	1.60096e-05
						0.000687704	0.000788238	4.36634e-06	0.0044	0.00378	3.6897e-06	0.000777053	0.000762213	8.62547e-06	1.10391e-05	5.78156e-06	7.57797e-07
						0.00227	0.0019	1.22339e-06	0.00177	0.000581905	5.24027e-05	0.000564039	0.000694708	8.93616e-05	0.00208	0.000878356	0.000278839
						0.00827	0.00957	0.000136237	0.000723078	0.000379182	1.7855e-05	0.000748924	0.000444708	2.05143e-05	0.000400175	0.000207282	5.33925e-05
						0.00195	0.00192	2.33339e-05	0.000346956	0.000280814	2.34779e-07	0.000577379	0.000510709	1.42222e-06	0.000521278	0.000514314	0.000141926
						0.00508	0.00474	1.41944e-05	0.00193	0.00238	2.11991e-05	0.000970398	0.000906305	3.33651e-06	0.000341822	0.000487566	2.74842e-07
						0.01012	0.01187	0.000141638	0.00155	0.00175	2.16821e-05	0.000279124	1.69097e-05	6.15772e-06	0.000144188	0.000168088	9.4927e-06
						0.00845	0.00993	6.44736e-05	0.00201	0.00208	1.74184e-05	0.000189706	0.000171041	9.34674e-07	0.00014131	1.97864e-05	8.70656e-06
						0.000181303	0.000200921	7.23575e-07	0.00326	0.00197	5.05444e-05	0.000157207	0.000211589	3.6379e-06	0.00016487	0.000203535	9.75446e-06
						0.000273276	0.000165341	2.97242e-06	0.000980408	0.000903106	5.17602e-06	0.000394906	0.000133561	1.60371e-05	0.000266257	0.00021484	3.11524e-05
						0.000871609	0.000891163	4.7311e-06	0.000964732	0.00118	4.52985e-05	0.000249958	0.000291753	4.31183e-06	0.00125	0.000524578	0.000181712
						0.00116	0.000957573	1.08322e-06	0.00189	0.00243	1.44677e-05	8.33284e-05	9.14475e-05	2.0585e-06	0.000449127	7.49229e-05	3.34079e-05
						0.00849	0.00993	0.000181606	0.00215	0.00198	5.15424e-06	0.000239579	0.000249831	4.04769e-06	0.000580087	0.000795058	1.74968e-05
						0.00296	0.00278	4.29767e-05	0.00224	0.000731531	6.70899e-05	0.000948777	0.000475951	3.46207e-05	6.91536e-05	8.34165e-05	4.99999e-06
						0.00274	0.00255	7.81546e-06	0.00184	0.00153	1.09943e-06	0.000834443	0.000927754	1.73413e-05	6.71437e-05	5.3131e-05	9.49948e-06
						0.00466	0.00428	3.71291e-05	0.00078948	0.000886729	8.0544e-06	0.000400043	0.000425693	3.27774e-05
						0.0048	0.00568	7.37743e-05	0.00127	0.00158	1.3893e-05	0.000136054	0.000130466	1.53523e-06
									0.00105	0.00109	1.04565e-05	0.000588536	0.000730654	0.000104191
									0.00269	0.00358	3.46484e-06	0.000794086	0.000477804	2.52632e-05
									0.00176	0.00105	2.0435e-05	0.000126888	0.000109903	3.12905e-07
									0.00199	0.00185	1.24304e-05	0.00132	0.00124	8.36272e-06
									0.00141	0.00175	7.98911e-05	0.000242974	0.000207936	1.64903e-06
									0.00364	0.00473	1.57081e-05	5.93738e-05	2.71673e-05	1.28933e-06
									0.00031903	0.000290999	8.4651e-07	0.000327215	0.000110448	1.43683e-05
									0.00221	0.00304	8.63537e-06	0.000240918	0.000254553	4.47817e-06
									0.000826101	0.000267146	2.50887e-05	0.000105231	0.000118052	3.36045e-06
									0.000265633	0.000216096	2.24319e-07	9.14082e-05	0.000120482	2.62704e-06
									0.00138	0.000701925	3.97999e-05	0.00129	0.000645622	4.93571e-05
									5.82247e-05	5.71051e-05	2.96708e-07	0.00054329	0.000610582	1.20606e-05
									0.00124	0.00156	1.28102e-05	0.000199469	0.00019703	2.38778e-06
									0.00115	0.0012	1.31986e-05	0.000440574	0.000472345	4.05981e-05
									0.000833689	0.000884562	2.93761e-05	0.00021223	0.000260679	4.09231e-05
									0.00318	0.0019	2.08294e-05	0.000348966	0.000523297	6.9003e-06
									0.00026631	0.000324786	1.75376e-05	0.000349203	0.000316526	9.05351e-07
									0.000303266	0.000277821	2.15124e-06	0.00025043	0.000150621	8.75908e-06
									0.000105803	5.6981e-05	1.8042e-07	0.00102	0.000976046	7.80344e-06
									0.00375	0.00327	2.08339e-05	0.00042671	0.000215567	1.096e-05
									0.00012861	0.0001592	2.08541e-06	0.000281056	0.000302178	5.49037e-06
									0.00171	0.00241	1.03137e-05	1.40486e-05	2.86017e-06	4.04334e-07
									4.78965e-05	4.95039e-05	7.21992e-08	0.000365875	0.000430224	1.46783e-05
									0.000269079	0.000220994	3.1436e-07	0.000538767	0.000546298	5.56115e-05
									8.38759e-05	3.80768e-05	2.29672e-06	0.000238033	0.000337546	8.94217e-06
									0.000946501	0.000304881	2.97012e-05	0.000911504	0.000933002	1.15742e-05
									0.000631195	0.000714814	6.45402e-07	2.30768e-05	1.98795e-05	4.12454e-07
									0.00153	0.00196	1.38465e-05	0.00058419	0.000735867	0.000126122
									0.000900937	0.000945367	1.17053e-05	0.000221602	0.000235453	2.24026e-05
									0.000498473	0.00052257	2.09595e-05	0.000651033	0.000403187	2.51175e-05
									0.00279	0.00263	2.26341e-05	0.000674796	0.000659327	6.02535e-06
									0.000239807	0.000279541	2.2749e-05	0.00051476	0.00026065	1.43701e-05
									0.000281338	0.000159417	1.13994e-06	5.54546e-05	5.55587e-05	1.00804e-06
									7.81733e-05	8.93498e-05	5.65084e-06	0.000205866	6.9124e-05	1.0633e-05
									0.00308	0.00272	1.84976e-05	0.000311621	0.000515198	1.11929e-05
									0.000842497	0.000711531	1.25908e-06	0.000163717	0.000189271	7.49095e-06
									7.49178e-05	8.68138e-05	2.23979e-07	0.00145	0.00214	6.65469e-05
									0.00128	0.000641151	4.06269e-05	0.000181092	0.000184063	2.32329e-06
									0.000162573	0.000182734	1.27352e-07	0.000193383	0.000219812	4.76008e-06
									0.00052547	0.000671856	3.45376e-06	0.00040403	0.000510732	9.47571e-05
									7.56568e-05	7.87007e-05	2.71072e-07	0.000837735	0.000528018	3.46043e-05
									0.000101583	3.04386e-05	3.11579e-06	0.00039678	0.000364197	1.80331e-06
									0.00215	0.00229	3.13042e-05	0.000408447	0.000455215	8.02833e-06
									0.00158	0.0023	3.29928e-05	0.000144437	7.11532e-05	4.26334e-06
									0.00134	0.00127	1.19926e-05	0.000228306	7.7122e-05	1.28791e-05
									0.000367826	0.000438276	4.02444e-05	0.00015486	0.000197639	9.02256e-06
									0.000455547	0.000261942	4.59423e-06	0.000232029	0.000272268	1.21985e-05
									0.00264	0.00236	1.54538e-05	0.0015	0.0024	0.000168987
									0.000219295	0.00018305	3.93919e-07	9.44609e-05	9.48992e-05	1.21906e-06
									0.000868924	0.00117	6.73829e-06	0.000325578	0.000380177	8.56767e-06
									0.00115	0.00135	6.47472e-06	0.000122305	0.000173627	6.19831e-06
												0.000165429	0.00020661	4.11655e-05
												0.000409111	0.000254516	2.18402e-05
												0.000415723	0.000265213	1.80529e-05
												0.000172013	0.000158619	6.2814e-07
												0.00030947	0.000349047	5.8435e-06
												0.000294771	0.000148561	9.70687e-06
												0.00020546	6.94954e-05	1.25242e-05
												0.000347404	0.000412785	2.04232e-05
												4.21361e-05	4.78532e-05	2.37649e-06
												0.000803964	0.000941772	0.000217617
												0.000585563	0.000753864	0.00016024
												0.000312876	0.00019744	1.75352e-05
												0.000472432	0.000490011	5.94775e-06
												0.000227181	0.000259021	4.07957e-06
												0.000411091	0.000208863	1.50915e-05
												0.000186144	6.31231e-05	1.21945e-05
												0.00033317	0.00039789	2.12247e-05
												0.000276106	0.000363553	1.96387e-05
												0.000366851	0.000430614	0.000104508
												0.000832104	0.000538291	4.92516e-05
												0.000390813	0.000413462	5.29019e-06
												0.000158874	0.000182544	2.67536e-06
												0.000499806	0.000255395	2.07695e-05
												0.000169707	5.77421e-05	1.18582e-05
												0.000681721	0.000810121	0.000205777
												0.000714168	0.000880103	2.08227e-05
												0.000132647	8.50485e-05	7.99066e-06
												0.000321495	0.000321097	7.49517e-07
												0.000102285	0.000117561	1.59115e-06
												0.000317215	0.000342661	1.94842e-05
												0.000876736	0.00105	0.000278342
												0.000332294	0.000440122	2.90194e-05
												0.000523631	0.000350371	3.37225e-05
												0.000262625	0.000267416	5.56418e-07
												5.55238e-05	6.23569e-05	7.75585e-07
												3.08702e-05	1.00235e-05	2.23362e-06
												0.000333056	0.000350271	6.7771e-07
												0.000346907	0.000121185	2.75288e-05

## Sheet: Figure 4d
Figure 4d
	weight fraction
boiling point	feed	measured	predicted
49.0165	2.76283	3.88007	3.55868
93.0545	4.91194	6.03384	6.38717
122.102	5.0536	6.09019	6.29785
150.889	4.50942	5.4072	5.76662
174.826	4.86764	5.81853	6.02198
196.297	4.79089	5.70587	5.8411
215.277	3.53175	4.18951	4.27085
233.243	4.33949	5.11499	5.17229
245.897	3.03125	3.54894	3.58119
258.199	2.38653	2.77673	3.0129
269.861	2.49871	2.88557	2.88189
281.881	2.52098	2.8856	3.27006
290.538	2.21014	2.50649	2.621
300.522	1.40315	1.58107	1.78317
308.347	2.4223	2.69685	2.96401
315.69	0.97342	1.07821	1.13153
324.998	2.38048	2.59761	2.7843
331.983	1.58257	1.70623	1.64572
340.811	1.47543	1.57296	1.3736
347.506	1.55439	1.63621	1.54475
354.486	1.37958	1.43431	1.34741
361.669	1.54084	1.57874	1.77258
366.569	0.75823	0.77188	0.64553
371.94	1.41092	1.41258	1.15206
376.735	0.47991	0.48062	0.46743
381.02	1.15355	1.1328	1.23877
386.554	1.03456	1.0029	0.81229
390.435	0.77146	0.74102	0.89835
396.495	1.13464	1.07179	1.04593
401.486	1.11319	1.03453	0.99347
407.894	1.06532	0.97384	1.02065
412.697	0.89973	0.81066	0.74646
418.57	0.92363	0.81913	0.70049
421.649	0.51112	0.45115	0.31701
426.232	0.96149	0.83021	0.72762
429.323	0.31515	0.27424	0.24132
433.126	0.90279	0.7614	0.67553
437.441	0.62868	0.52455	0.45508
440.676	0.66279	0.54508	0.4581
444.282	0.69888	0.5659	0.53141
448.053	0.6481	0.5175	0.57473
452.353	0.78043	0.61129	0.54676
456.249	0.58997	0.45653	0.60522
460.938	0.75913	0.57541	0.53469
464.797	0.64423	0.48083	0.63899
468.29	0.53572	0.39504	0.35472
472.089	0.78215	0.56287	0.60906
477.322	0.7088	0.50027	0.42846
482.457	0.9586	0.65756	0.58072
488.621	0.86176	0.57586	0.63405
494.885	0.99801	0.64642	0.70128
499.705	0.84401	0.53169	0.52079
504.021	0.56974	0.35309	0.41091
511.957	1.4335	0.8461	0.80088
522.505	1.59309	0.88919	0.81253
537.872	2.33824	1.20831	0.92978
555.088	2.96345	1.38435	0.8843
574.132	2.2449	0.96628	0.66357
597.044	2.19277	0.91141	0.61043

[truncated: 7 more sheets: Supplementary Figure 1a, Supplementary Figure 1b, Supplementary Figure 3, Supplementary Figure 6a, Supplementary Figure 6b, Supplementary Figure 6c, Supplementary Figure 7]
